# Supplementary material for: Effects of 1α,25 dihydroxyvitamin D3 and testosterone on miRNA and mRNA expression in LNCaP cells
Source: Mol Cancer. 2011 May 18;10:58. doi: 10.1186/1476-4598-10-58 (PMC3112430; doi:10.1186/1476-4598-10-58)
Supplement: Additional file 6 — Differentially regulated mRNAs by T and 1,25(OH)2D3 in LNCaP cells after 48 h of treatment. Down regulated mRNAs are shaded in green and up regulated mRNAs are shaded in red. The presence (1) or absence (0) of hormone response elements are indicated based on the in silico searches for androgen response elements (AREs) and/or vitamin D response elements (VDREs) in the promoters of T and 1,25(OH)2D3 responsive genes identified from microarray analysis. [file 1476-4598-10-58-S6.XLSX]

## Sheet: with hormone RE
GENE_SYMBOL	GeneID	Testosterone	1,25(OH)2D3	T+1,25(OH)2D3	ARR	VDRR	DR3	ER6
PTTG1	9232	-2.17959	-2.69156	-7.74761	1	0	0	0
CCNA2	890	-1.78025	-2.91573	-7.59784	1	0	1	0
KIF20A	10112	-1.64309	-2.32664	-7.02178	0	0	1	0
PIF1	80119	-1.85297	-2.71009	-6.78519	0	0	1	0
SLITRK3	22865	-2.67509	-3.82427	-6.57862	0	0	0	0
PBK	55872	-1.98988	-2.46279	-6.52078	0	0	0	0
NMU	10874	-2.46999	-2.18454	-6.1936	1	0	1	0
SPBC25	57405	-1.8846	-2.85464	-6.18136	0	0	0	0
KIF4A	24137	-1.87073	-2.6563	-5.82929	0	0	0	0
EXO1	9156	-1.88556	-2.79967	-5.76536	0	0	1	0
EME1	146956	-1.90322	-2.58112	-5.68246	0	0	1	0
SPBC24	147841	-1.60336	-2.38809	-5.65449	0	0	0	0
TOP2A	7153	-1.8391	-2.65229	-5.6335	1	0	1	0
IQGAP3	128239	-1.73868	-1.8102	-5.54561	0	0	0	0
BUB1B	701	-1.64059	-2.55305	-5.52315	0	0	1	0
CEP55	55165	-1.71126	-2.32047	-5.31445	0	0	0	0
KNTC2	10403	-1.52103	-2.43194	-5.28406	0	0	0	0
SKA3	221150	-1.80253	-2.64116	-5.27674	0	0	0	0
ABCA12	26154	-1.34625	-3.541	-5.26258	0	0	0	0
CENPF	1063	-1.62439	-1.96604	-5.26214	0	0	1	0
CDKN3	1033	-1.89974	-2.36428	-5.25573	0	0	1	0
CENPA	1058	-1.6986	-2.37159	-5.20552	0	0	1	0
DEPDC1B	55789	-1.56651	-2.37429	-5.19431	0	0	0	0
BCHE	590	-2.49633	-2.01708	-5.05689	1	0	0	0
CDC45L	8318	-1.61046	-2.35061	-5.03934	0	0	1	0
GPSM2	29899	-2.10963	-2.42862	-5.02706	0	0	1	0
SGOL1	151648	-1.70502	-2.2398	-5.02279	0	0	1	0
AURKB	9212	-1.59036	-2.48568	-4.97683	0	0	1	0
KIF15	56992	-1.78369	-2.8219	-4.92955	0	0	0	0
CDC25C	995	-1.6372	-2.04582	-4.91069	0	0	1	0
CDCA2	157313	-1.53832	-2.13911	-4.89727	0	0	1	0
DIAPH3	81624	-1.58302	-2.12835	-4.79481	0	0	1	0
TROAP	10024	-1.69927	-2.28406	-4.79175	0	0	0	0
C12orf48	55010	-1.67742	-2.39722	-4.76439	0	0	0	0
CKAP2L	150468	-1.57428	-2.47683	-4.73585	0	0	0	0
CDCA1	83540	-1.73037	-2.31258	-4.7309	0	0	1	0
PMCH	5367	-1.86006	-2.437	-4.73039	0	0	1	0
KIFC1	3833	-1.56289	-2.02189	-4.72317	0	0	1	0
BRCA2	675	-1.55046	-2.24432	-4.70932	1	0	1	0
ESPL1	9700	-1.77267	-2.54712	-4.68284	0	0	1	0
MND1	84057	-1.63698	-2.43304	-4.65979	0	0	0	0
BLM	641	-1.65912	-2.62168	-4.63083	0	0	0	0
KIF14	9928	-1.83904	-2.2867	-4.58224	0	0	0	0
PRC1	9055	-1.5849	-1.94631	-4.5534	0	0	1	0
FAM64A	54478	-1.46177	-2.3362	-4.54663	0	0	0	0
LOC732434///LOC728735///LOC732435	732434	-1.93781	-2.55857	-4.54144	0	0	0	0
ASPM	259266	-1.7185	-2.53719	-4.53267	0	0	1	0
SKA1	220134	-1.72668	-2.20278	-4.53028	0	0	0	0
FOXM1	2305	-1.81476	-1.96954	-4.49533	0	0	1	0
KIF2C	11004	-1.75025	-2.22075	-4.47103	1	0	1	0
POLQ	10721	-1.69486	-2.32137	-4.448	0	0	1	0
HMMR	3161	-1.54902	-2.39436	-4.44748	1	0	1	0
DLG7	9787	-1.65039	-1.86936	-4.43043	0	0	0	0
PLK4	10733	-1.6502	-2.16147	-4.34825	1	0	0	0
CDKN2C	1031	-1.53139	-2.08349	-4.33843	1	0	1	0
NEK2	4751	-1.71309	-2.06693	-4.32654	0	0	1	1
ESCO2	157570	-1.66804	-2.25437	-4.31368	0	0	0	0
C9orf48	347240	-1.7123	-2.10582	-4.29721	0	0	0	0
KIF18A	81930	-1.87595	-2.01901	-4.26685	0	0	0	0
NEIL3	55247	-1.7643	-2.28249	-4.26319	0	0	0	0
WDR62	284403	-1.43349	-2.39971	-4.25478	0	0	0	0
PRR11	55771	-1.75851	-1.88448	-4.22049	0	0	0	0
SHCBP1	79801	-1.46928	-2.34858	-4.21751	0	0	1	0
KIF11	3832	-1.61989	-2.2454	-4.20322	0	0	1	0
KIF18B	146909	-1.56897	-2.46414	-4.19288	0	0	0	0
SPAG5	10615	-1.50227	-2.21244	-4.18051	0	0	1	0
C18orf56	494514	-1.8442	-2.16932	-4.13656	0	0	0	0
GTSE1	51512	-1.75113	-1.96538	-4.10685	0	0	1	0
OIP5	11339	-1.74762	-2.42403	-4.07382	0	0	0	0
FAM7A2	89839	-1.60688	-2.10169	-4.06545	0	0	0	0
MPHOSPH1	9585	-1.69364	-2.40369	-4.06443	0	0	0	0
CIT	11113	-1.75244	-1.82843	-4.0641	0	0	0	0
TTK	7272	-1.55472	-2.35917	-4.05187	0	0	1	0
MELK	9833	-1.52066	-1.90883	-4.04049	0	0	1	0
ZWINT	11130	-1.41716	-2.29725	-4.02505	1	0	0	0
ASF1B	55723	-1.50537	-2.05185	-4.01848	0	0	0	0
C22orf18	79019	-1.73186	-2.52239	-3.97944	0	0	1	0
FAM83D	81610	-1.60746	-2.05681	-3.95888	0	0	0	0
CENPE	1062	-1.54591	-1.97582	-3.9453	0	0	0	0
FAM72D	728833	-1.5573	-2.04617	-3.9328	0	0	0	0
LMNB1	4001	-1.57416	-2.24442	-3.92375	0	0	0	0
CLSPN	63967	-1.43942	-2.05133	-3.9215	0	0	1	0
ARHGAP11A	9824	-1.91579	-2.2505	-3.91647	0	0	0	0
HJURP	55355	-1.54341	-2.04118	-3.88654	0	0	0	0
RACGAP1	29127	-1.43639	-1.93506	-3.87381	0	0	0	0
UBE2C	11065	-1.59781	-2.30543	-3.86015	1	0	1	0
C6orf173	387103	-1.58775	-1.97113	-3.84142	0	0	0	0
MKI67	4288	-1.40048	-1.84321	-3.82073	0	0	1	0
MGC24665	116028	-1.52108	-2.13211	-3.77166	0	0	1	0
PLK1	5347	-1.4212	-1.67587	-3.76422	0	0	1	0
KIAA0101	9768	-1.53131	-1.8964	-3.75715	0	0	1	0
CDC2	983	-1.42931	-2.16853	-3.74233	1	0	1	0
RAD54L	8438	-1.49908	-2.08708	-3.74105	1	0	1	0
ORC6L	23594	-1.37735	-2.02395	-3.71231	0	0	1	0
RGS3	5998	-1.38011	-2.16993	-3.67509	0	0	0	0
GAS2L3	283431	-1.6283	-1.95794	-3.67452	0	0	0	0
BUB1	699	-1.54431	-1.97956	-3.67271	0	0	1	0
FKSG14	64105	-1.51682	-1.96941	-3.66231	0	0	0	0
TPX2	22974	-1.53131	-1.76608	-3.66163	0	0	1	0
DTL	51514	-1.43438	-2.23015	-3.65689	0	0	0	0
RRM2	6241	-1.3664	-1.82925	-3.64717	0	0	0	0
MAD2L1	4085	-1.6466	-2.29005	-3.63298	0	0	1	0
NUSAP1	51203	-1.313	-1.95297	-3.62752	0	0	1	0
ANLN	54443	-1.65333	-1.9848	-3.61535	0	0	1	0
CDCA3	83461	-1.54697	-1.8107	-3.58446	0	0	1	0
DEPDC1	55635	-1.58492	-1.95515	-3.57947	0	0	1	0
MNS1	55329	-1.7051	-2.07912	-3.55649	0	0	0	0
BIRC5	332	-1.5886	-1.66899	-3.5337	1	0	1	0
POLE2	5427	-1.56309	-2.10983	-3.52766	0	0	0	0
ZNF695	57116	-1.67733	-2.04053	-3.52525	0	0	0	0
HAUS8	93323	-1.7926	-2.10932	-3.51323	0	0	0	0
ERCC6L	54821	-1.45497	-1.89699	-3.5055	0	0	0	0
LIG1	3978	-1.82888	-2.13172	-3.49895	0	0	0	0
MCM10	55388	-1.34757	-2.28324	-3.4875	0	0	1	0
PTTG2	10744	-1.1525	-1.33042	-3.4801	0	0	1	0
KIF23	9493	-1.68345	-2.14773	-3.45655	0	0	0	0
CENPH	64946	-1.60572	-1.73428	-3.44423	0	0	0	0
PAX1	5075	-1.86853	-2.58274	-3.4442	0	0	1	0
DSEL	92126	-1.5055	-2.01094	-3.43726	0	0	1	0
RFC3	5983	-1.40723	-2.0828	-3.43433	0	0	0	0
RAD51AP1	10635	-1.40181	-2.01768	-3.41666	0	0	0	0
HIST1H4C	8364	-1.66326	-1.85047	-3.41237	0	0	1	0
TCF19	6941	-1.40448	-2.09502	-3.4119	0	0	1	0
MDC1	9656	-1.60088	-1.83847	-3.38375	0	0	0	0
PKMYT1	9088	-1.30977	-2.05477	-3.37083	0	0	1	0
C18orf54	162681	-1.63124	-2.19732	-3.36493	0	0	0	0
FSHPRH1	2491	-1.49859	-2.11229	-3.34982	0	0	1	0
E2F8	79733	-1.50328	-2.04436	-3.34646	1	0	0	0
SLC29A1	2030	-1.34032	-2.39246	-3.33591	1	0	0	0
CDC20	991	-1.47195	-1.68182	-3.29784	0	0	0	0
GGH	8836	-1.75452	-1.97855	-3.29745	0	0	0	0
ORC1L	4998	-1.38066	-2.39918	-3.29363	0	0	1	0
Pfs2	51659	-1.46563	-2.13314	-3.27216	0	0	1	0
SGOL2	151246	-1.58907	-1.98657	-3.26888	0	0	1	0
MLF1IP	79682	-1.57221	-1.58381	-3.25372	0	0	1	0
CDCA7	83879	-1.46386	-2.14407	-3.24112	0	0	1	0
FANCA	2175	-1.37008	-2.04662	-3.2348	0	0	0	0
C17orf53	78995	-1.46127	-2.0102	-3.22698	0	0	0	0
RP4-691N24.2	9837	-1.56111	-2.02776	-3.21442	0	0	0	0
ECT2	1894	-1.60599	-1.84291	-3.1976	0	0	1	0
CDCA7L	55536	-1.68998	-2.29926	-3.16524	0	0	0	1
PRIM1	5557	-1.43635	-2.36701	-3.15868	0	0	1	0
DDB2	1643	-1.66012	-2.52828	-3.15757	0	0	1	0
AURKA	6790	-1.47982	-1.89398	-3.15454	0	0	0	0
RAD51	5888	-1.37268	-2.11367	-3.14319	0	0	0	0
DNA2L	1763	-1.73529	-1.95689	-3.12959	0	0	1	0
UHRF1	29128	-1.42571	-2.22765	-3.12016	0	0	1	0
CCNF	899	-1.60222	-2.14404	-3.11658	0	0	0	0
C15orf42	90381	-1.36709	-2.04001	-3.06676	0	0	0	0
FBXO5	26271	-1.46322	-2.01474	-3.06131	0	0	1	0
SI	6476	-1.80847	-2.64036	-3.04095	0	0	0	0
DCC1	79075	-1.59542	-2.02288	-3.03971	0	0	0	0
GSG2	83903	-1.50051	-1.99378	-3.03703	0	0	1	0
FANCD2	2177	-1.62334	-1.76914	-3.01803	0	0	1	0
CHEK2	11200	-1.55333	-2.20022	-3.00881	0	0	0	0
CCNB1	891	-1.44605	-1.80632	-2.99948	1	0	1	0
CCNE2	9134	-1.3145	-2.068	-2.99507	1	0	0	0
CDCA8	55143	-1.40389	-1.87593	-2.98943	0	0	1	0
E2F7	144455	-1.57865	-1.91131	-2.98022	0	0	1	0
TRAIP	10293	-1.49365	-1.98986	-2.97527	1	0	0	0
MCM7	4176	-1.39182	-1.78733	-2.9618	1	0	1	1
FAM54A	113115	-1.50379	-2.08038	-2.94357	0	0	0	0
PSRC1	84722	-1.41613	-1.95322	-2.9363	0	0	0	0
C1orf135	79000	-1.49828	-1.96366	-2.93487	0	0	0	0
C1orf112	55732	-1.55829	-1.87426	-2.9348	0	0	0	0
HCAP-G	64151	-1.54363	-1.85705	-2.92336	0	0	1	0
C4orf21	55345	-1.71167	-2.09675	-2.92304	0	0	1	0
RBL1	5933	-1.58375	-1.99781	-2.92136	0	0	0	0
BARD1	580	-1.25441	-2.29004	-2.91473	1	0	1	0
CMKOR1	57007	-1.56127	-2.29648	-2.90397	0	1	1	0
TYMS	7298	-1.42109	-1.61611	-2.90373	0	0	0	0
TMPO	7112	-1.46468	-1.69368	-2.89586	0	0	1	0
CDC25B	994	-1.45721	-1.7767	-2.88847	1	0	0	0
CENPJ	55835	-1.5275	-1.96944	-2.88829	0	0	1	0
WDR76	79968	-1.51736	-1.98353	-2.87889	0	0	0	0
FANCB	2187	-1.43031	-1.92717	-2.87341	0	0	0	0
CDCA5	113130	-1.39505	-1.58838	-2.8722	0	0	0	0
LUZP2	338645	-1.78357	-1.98283	-2.86808	0	0	0	0
CTSL2	1515	-1.72925	-1.91735	-2.8617	0	0	1	0
WDR51A	25886	-1.49986	-1.74491	-2.8609	0	0	0	0
CDC6	990	-1.38825	-1.86811	-2.85656	1	0	1	0
C20orf72	92667	-1.42658	-1.89022	-2.85356	0	0	1	0
SMC2L1	10592	-1.39716	-1.83615	-2.84218	0	0	1	0
C9orf100	84904	-1.49378	-1.91002	-2.83402	0	0	0	0
APIN	54959	-1.27558	-1.96171	-2.83071	0	0	1	0
CHAF1B	8208	-1.57183	-1.97507	-2.81459	0	0	0	0
C6orf192	116843	-1.63931	-1.76527	-2.80679	0	0	0	0
LOC201725	201725	-1.33179	-2.06703	-2.78924	0	0	1	0
EZH2	2146	-1.46827	-1.7091	-2.76502	0	0	0	0
PLEKHK1	219790	-1.6702	-1.92258	-2.73964	0	0	0	0
BRCA1	672	-1.3311	-1.9793	-2.73264	0	0	0	0
STMN1	3925	-1.56178	-1.49217	-2.71859	0	0	1	0
GPR19	2842	-1.64977	-1.70186	-2.71757	0	0	0	0
ATAD5	79915	-1.47975	-1.74114	-2.70625	0	0	0	0
MCM2	4171	-1.40443	-1.96979	-2.70452	0	0	1	0
KNTC1	9735	-1.38004	-1.69251	-2.7006	0	0	1	0
CDCA4	55038	-1.43932	-2.05297	-2.69432	0	0	1	0
TRIP13	9319	-1.39688	-1.75753	-2.6931	0	0	1	0
MYBL2	4605	-1.3119	-1.66549	-2.68428	0	0	1	0
MLR1	254251	-1.56586	-1.60052	-2.67167	0	0	1	0
TK1	7083	-1.30729	-1.75659	-2.67092	0	0	1	0
LIN9	286826	-1.57197	-1.89538	-2.66045	0	0	0	0
LOC645084	645084	-1.38981	-1.81702	-2.65118	0	0	0	0
KIAA1794	55215	-1.42208	-1.50391	-2.63891	0	0	0	0
MXD3	83463	-1.29915	-1.70668	-2.63229	1	0	1	0
DUT	1854	-1.62752	-1.57032	-2.62715	0	0	0	0
CCDC99	54908	-1.4441	-1.65407	-2.61018	0	0	0	0
CEP152	22995	-1.57553	-1.79744	-2.59469	0	0	0	0
CDT1	81620	-1.24691	-2.1065	-2.57028	0	0	0	0
NFKBIL2	4796	-1.37445	-1.95378	-2.56202	0	0	0	0
SLC25A19	60386	-1.3115	-1.6731	-2.55958	0	0	1	0
DONSON	29980	-1.43549	-1.74225	-2.55941	0	0	0	0
HMGB2	3148	-1.41964	-1.72071	-2.55747	0	0	1	0
ZAK	51776	-1.47316	-1.73041	-2.55746	0	0	0	0
DMBX1	127343	-1.43376	-1.67846	-2.55475	0	0	1	0
FANCG	2189	-1.42906	-1.87769	-2.55354	0	0	1	0
CNAP1	9918	-1.52683	-1.82871	-2.54968	0	0	0	0
CHTF18	63922	-1.4802	-1.9758	-2.53684	0	0	1	0
FLJ32363	375444	-1.45503	-1.91879	-2.53577	0	0	1	0
MCM3	4172	-1.42413	-1.74232	-2.51298	0	0	1	0
GINS3	64785	-1.36903	-1.9656	-2.50383	0	0	1	0
E2F2	1870	-1.43367	-1.81445	-2.50057	0	0	1	0
C9orf40	55071	-1.48081	-1.81304	-2.4985	0	0	0	0
LYAR	55646	-1.39797	-1.54776	-2.49297	0	0	1	0
WDHD1	11169	-1.33462	-1.72557	-2.49238	0	0	1	0
POLA2	23649	-1.34365	-2.20395	-2.4923	0	0	1	0
FLJ25416	220042	-1.40468	-1.72792	-2.48573	0	0	0	0
CBLN2	147381	-1.41393	-1.9993	-2.48483	0	0	0	0
TRA16	126382	-1.21223	-1.58063	-2.48003	0	0	1	0
PPIL5	122769	-1.5114	-1.93007	-2.47744	0	0	1	0
C14orf145	145508	-1.50735	-1.86449	-2.46214	0	0	0	0
LRRN1	57633	-1.18735	-2.77683	-2.46004	1	0	1	0
POLD1	5424	-1.46524	-1.89301	-2.45731	0	0	1	0
TMEM107	84314	-1.54568	-1.74707	-2.45523	0	0	0	0
INCENP	3619	-1.37114	-1.77365	-2.45378	0	0	1	0
PPP2R3B	28227	-1.48624	-1.86237	-2.45358	0	0	0	0
OAS3	4940	-1.34978	-1.71076	-2.44907	0	0	0	0
WRAP53	55135	-1.55529	-1.79998	-2.44207	0	0	0	0
LOC728807	728807	-1.20481	-2.25708	-2.44207	0	0	0	0
PHF19	26147	-1.45733	-1.8271	-2.43959	0	0	1	0
HELLS	3070	-1.3988	-1.7994	-2.43464	1	0	0	0
RDM1	201299	-1.69257	-1.96702	-2.42138	0	0	0	0
MYB	4602	-1.99035	-1.27088	-2.41352	0	1	0	0
TACC3	10460	-1.38403	-1.76967	-2.41061	0	0	0	1
ACBD7	414149	-1.49836	-1.41632	-2.4075	0	0	0	0
ZNF367	195828	-1.22961	-1.91681	-2.406	0	0	1	0
RFC4	5984	-1.44937	-1.84741	-2.40054	1	0	1	0
UBE2T	29089	-1.28892	-1.64113	-2.39545	0	0	0	0
CKS1B	1163	-1.50353	-1.66818	-2.37247	1	0	0	0
KIAA0286	23306	-1.35392	-1.58148	-2.35136	0	0	0	0
MCM5	4174	-1.34169	-1.84787	-2.32926	1	0	1	0
CKS2	1164	-1.25486	-1.54954	-2.328	0	0	0	0
FIGNL1	63979	-1.32253	-1.60057	-2.32033	0	0	1	0
CHAF1A	10036	-1.29061	-1.72292	-2.30191	1	0	1	0
C21orf58	54058	-1.38199	-1.52796	-2.29856	0	0	1	0
CCDC34	91057	-1.44333	-1.86632	-2.2968	0	0	0	0
SERPINI1	5274	-1.68944	-2.02596	-2.28056	1	0	0	1
EFNB2	1948	-1.52705	-1.60818	-2.27834	1	1	1	0
PLCH1	23007	-1.64229	-1.86204	-2.27628	0	0	0	0
HIST1H3A	8350	-1.50335	-1.96463	-2.26721	0	0	1	0
NRM	11270	-1.43229	-1.95428	-2.26458	0	0	1	0
PSMC3IP	29893	-1.21716	-1.66237	-2.2632	0	0	0	0
PRR3	80742	-1.42538	-1.60622	-2.25385	0	0	1	0
KIF7	374654	-1.33737	-1.64664	-2.2444	0	0	0	0
TCOF1	6949	-1.24833	-1.71519	-2.24115	0	0	0	0
E2F1	1869	-1.16591	-1.64224	-2.2406	0	0	0	0
UGT2B15	7366	-1.24727	-2.54436	-2.23105	1	0	1	0
LRRC45	201255	-1.4183	-1.9272	-2.2298	0	0	0	0
XRCC6BP1	91419	-1.34692	-1.50429	-2.22907	0	0	0	0
H2AFX	3014	-1.21948	-1.61619	-2.22519	0	0	1	0
HAUS5	23354	-1.36458	-1.75298	-2.21318	0	0	0	0
MGC11266	79172	-1.37078	-1.73399	-2.21159	0	0	1	0
SLC16A14	151473	-1.51546	-1.69477	-2.21004	0	0	0	0
COLEC12	81035	-1.08563	-2.54216	-2.20703	1	1	1	0
GLA	2717	-1.50688	-1.53614	-2.20663	0	0	1	0
TERT	7015	-1.43006	-1.96063	-2.20598	1	0	1	0
C16orf59	80178	-1.27631	-1.85856	-2.20591	0	0	0	0
CCDC18	343099	-1.45281	-1.57109	-2.20561	0	0	0	0
NPM1	4869	-1.42385	-1.6492	-2.20472	0	0	0	0
RBBP8	5932	-1.46631	-1.60965	-2.19368	0	0	1	0
GAL	51083	-1.45088	-1.47778	-2.19236	0	0	1	0
C20orf27	54976	-1.57913	-1.63467	-2.1921	0	0	0	0
C6orf167	253714	-1.44107	-1.52296	-2.19132	0	0	1	0
LBR	3930	-1.8037	-1.7371	-2.19108	0	0	0	0
PDSS1	23590	-1.43717	-1.72893	-2.18563	0	0	0	0
MMP16	4325	-1.98186	-1.60265	-2.1812	1	0	0	0
TMPRSS11E	28983	-1.05435	-1.90879	-2.18046	0	0	0	0
XRCC3	7517	-1.28317	-1.74155	-2.17384	0	0	0	0
USP1	7398	-1.35601	-1.85571	-2.17175	0	0	1	0
WHSC1	7468	-1.53197	-1.50787	-2.16595	0	0	0	0
SMC4L1	10051	-1.32619	-1.64745	-2.1647	0	0	0	0
C15orf23	90417	-1.21911	-1.45032	-2.16328	1	0	1	0
SUV39H1	6839	-1.39167	-1.90824	-2.16294	0	0	1	0
SSX2	6757	-1.39674	-1.67744	-2.16259	0	0	1	0
NUDT1	4521	-1.32538	-1.60548	-2.16044	0	0	1	0
G2E3	55632	-1.33171	-1.76493	-2.15669	0	0	0	0
C12orf24	29902	-1.66301	-1.64829	-2.154	0	0	0	0
SAMD13	148418	-1.22603	-1.65762	-2.15223	0	0	0	0
DNMT1	1786	-1.27899	-1.60222	-2.14965	0	0	1	0
CHAC2	494143	-1.37409	-1.87198	-2.14057	0	0	0	0
FAM101B	359845	-1.36113	-1.41724	-2.1362	0	0	0	0
VRK1	7443	-1.30952	-1.80063	-2.13219	0	0	0	0
SSX4	6759	-1.39667	-1.61859	-2.13179	0	0	1	0
SUV39H2	79723	-1.40458	-1.67042	-2.12216	0	0	1	0
MCM6	4175	-1.4495	-1.60505	-2.12207	0	0	1	0
DEK	7913	-1.40897	-1.49601	-2.12138	0	0	1	0
FAM111B	374393	-1.11568	-1.60598	-2.121	0	0	0	0
GEN1	348654	-1.31329	-1.58901	-2.11798	0	0	1	0
RCCD1	91433	-1.49434	-1.59287	-2.11676	1	0	0	0
ANP32E	81611	-1.5644	-1.66917	-2.11617	1	0	0	0
CEL	1056	-1.67837	-1.51318	-2.1158	0	0	1	0
RTTN	25914	-1.36279	-1.64859	-2.11362	0	0	1	0
ZWILCH	55055	-1.56527	-1.47946	-2.11073	0	0	0	0
DDX11	1663	-1.38172	-1.72489	-2.10263	0	0	0	0
RNASEH2A	10535	-1.32097	-1.46712	-2.10124	0	0	0	0
KIAA1524	57650	-1.33633	-1.64577	-2.0931	0	0	0	0
PRR16	51334	-1.41424	-1.47249	-2.09248	0	0	1	0
CASC5	57082	-1.43492	-1.79259	-2.08968	0	0	0	0
KCNK5	8645	-1.09187	-1.81634	-2.08811	0	0	1	0
C1orf79	85028	-1.47479	-1.52747	-2.08279	0	0	0	0
SESN1	27244	-1.37518	-1.68619	-2.08199	1	0	0	0
C1orf155	91687	-1.32104	-1.76728	-2.08085	0	0	0	0
KCR1	144245	-1.37106	-1.51137	-2.08003	0	0	0	0
STIL	6491	-1.42671	-1.68024	-2.07738	0	0	0	0
DFFB	1677	-1.42445	-1.50203	-2.07215	0	0	0	0
LPAL2	80350	-1.43417	-1.45463	-2.06416	0	0	1	0
RP11-484I6.3	93081	-1.46525	-1.68236	-2.06286	0	0	0	0
HIRIP3	8479	-1.35173	-1.75237	-2.0565	0	0	1	0
IGSF9	57549	-1.43187	-1.68101	-2.05435	0	0	0	0
FAM81A	145773	-1.34158	-1.68583	-2.05297	0	0	0	0
TGM3	7053	-1.16416	-1.9467	-2.05191	0	0	1	0
HLF	3131	-1.51028	-1.48829	-2.05088	0	0	1	0
MTBP	27085	-1.48523	-1.56713	-2.04741	0	0	0	0
DTYMK	1841	-1.39188	-1.52444	-2.04645	0	0	1	0
MCM4	4173	-1.25252	-1.64929	-2.04247	1	0	1	0
MEX3A	92312	-1.23546	-1.36717	-2.03955	0	0	0	0
EXOSC8	11340	-1.35558	-1.75627	-2.03825	0	0	0	0
RP13-15M17.2	199953	-1.40973	-1.52008	-2.03006	0	0	0	0
BRIX1	55299	-1.26583	-1.39558	-2.02422	0	0	0	0
C21orf45	54069	-1.27431	-1.58348	-2.0199	0	0	1	0
MAST4	375449	-1.30788	-1.67619	-2.01317	0	0	1	0
BRIP1	83990	-1.44197	-1.74652	-2.01101	1	0	1	0
THOC1	9984	-1.4403	-1.60213	-2.00964	0	0	1	0
DBF4	10926	-1.38283	-1.56519	-2.00706	0	0	0	0
IL17RB	55540	-1.38027	-1.6161	-2.00543	0	0	1	0
RAD18	56852	-1.41726	-1.46805	-2.00362	0	0	1	0
RPS19	6223	-1.55945	-1.54962	-2.00253	0	0	1	0
CLEC3B	7123	-1.3205	-1.99805	-1.99552	0	0	0	0
PPIH	10465	-1.35109	-1.55791	-1.99548	0	0	0	0
DBF4B	80174	-1.40106	-1.7024	-1.9933	0	0	0	0
PRKD1	5587	-1.31878	-1.63857	-1.99221	1	0	0	0
C18orf55	29090	-1.24036	-1.51321	-1.99163	0	0	0	0
PCNA	5111	-1.33519	-1.73313	-1.98798	1	0	1	0
HIST1H2AL	8332	1.0355	-1.40829	-1.98431	0	0	0	0
VPS13A	23230	-1.42402	-1.28041	-1.98278	0	0	1	0
PKNOX2	63876	-1.33606	-1.57034	-1.97813	0	0	1	0
ZNF530	348327	-1.31602	-1.6643	-1.97712	0	0	1	0
KPNA2	3838	-1.21371	-1.37763	-1.96523	0	0	0	0
NAV3	89795	-1.56311	-1.71607	-1.96443	0	1	1	0
HPRT1	3251	-1.20354	-1.37925	-1.96181	0	0	1	0
FEN1	2237	-1.14751	-1.5086	-1.95961	0	0	1	0
CEP72	55722	-1.35394	-1.59232	-1.95868	0	0	0	0
HNRNPA1	3178	-1.28089	-1.37537	-1.95808	0	0	0	0
DSC1	1823	-1.30913	-1.43877	-1.95592	0	0	0	0
WDR34	89891	-1.47042	-1.58116	-1.95583	0	0	1	0
ANTXR1	84168	-1.8231	-1.30147	-1.95459	0	0	0	0
CKAP2	26586	-1.35787	-1.39347	-1.95067	0	0	0	0
APOBEC3B	9582	-1.23412	-1.53378	-1.95022	1	0	0	0
CP110	9738	-1.30574	-1.61238	-1.94999	1	0	0	0
SASS6	163786	-1.24217	-1.49371	-1.94968	0	0	0	0
FLJ33167	201973	-1.38095	-1.52119	-1.94591	0	0	0	0
RNLS	55328	-1.43029	-1.54932	-1.941	0	0	0	0
MSH5	4439	-1.50464	-1.76781	-1.93507	0	0	1	0
FAM29A	54801	-1.40388	-1.63443	-1.93333	0	0	0	0
TEAD4	7004	-1.23426	-1.50134	-1.93232	0	0	0	0
Ells1	222166	-1.36331	-1.59431	-1.92924	0	0	0	0
LUZP5	54892	-1.40795	-1.47716	-1.92784	0	0	0	0
ST7	7982	-1.45475	-1.67572	-1.92673	1	0	1	0
UGT2B17	7367	-1.10547	-2.09796	-1.92546	1	0	1	0
TRIM59	286827	-1.28971	-1.44744	-1.92303	0	0	0	0
HEPN1	641654	-1.14198	-2.00476	-1.9217	0	0	0	0
C6orf139	55166	-1.35135	-1.72023	-1.9179	0	0	1	0
POLR3G	10622	-1.08244	-1.81321	-1.91516	0	0	0	0
SLC7A2	6542	-1.13507	-1.52654	-1.91463	0	0	0	0
NUP35	129401	-1.44498	-1.49042	-1.91459	0	0	1	0
PARP2	10038	-1.32801	-1.6799	-1.91436	0	0	0	0
BCL2L12	83596	-1.17676	-1.37454	-1.91159	0	0	1	0
ARHGAP19	84986	-1.39569	-1.4869	-1.90717	0	0	1	0
NUP107	57122	-1.56653	-1.53346	-1.90553	0	0	0	0
ZNF324B	388569	-1.24402	-1.51894	-1.90527	0	0	0	0
TFAP4	7023	-1.25013	-1.5649	-1.90119	0	0	1	0
GMNN	51053	-1.21393	-1.82293	-1.89799	0	0	1	0
ASPH	444	-1.27927	-1.55614	-1.89751	1	1	0	0
RNF138	51444	-1.42366	-1.43328	-1.88714	0	0	1	0
ZNF551	90233	-1.38399	-1.4878	-1.88545	0	0	1	0
PKP4	8502	-1.25131	-1.61905	-1.88533	0	0	0	0
HMGB1	3146	-1.33443	-1.54338	-1.88514	0	0	1	0
CEP78	84131	-1.29351	-1.6242	-1.88441	0	0	0	0
NAP1L5	266812	-1.38803	-1.69941	-1.8818	0	0	1	0
SCML2	10389	-1.30664	-1.45868	-1.88167	0	0	1	0
CBX2	84733	-1.11373	-1.64159	-1.87855	0	1	0	0
PLAUR	5329	-1.34283	-1.49856	-1.87823	0	0	1	0
TM4SF1	4071	-1.17364	-2.31323	-1.87167	1	1	1	0
URB2	9816	-1.36583	-1.35697	-1.87039	0	0	0	0
PFAS	5198	-1.47085	-1.45179	-1.86956	0	0	1	0
LRDD	55367	-1.24854	-1.41405	-1.8665	1	0	1	0
HOXA5	3202	-1.37056	-1.47217	-1.86488	0	0	1	0
EXOSC2	23404	-1.27183	-1.42705	-1.86388	1	0	1	0
ADAM2	2515	-1.19599	-1.51537	-1.85763	0	0	1	0
KIF1B	23095	-1.25803	-1.23364	-1.85152	0	0	1	0
COQ3	51805	-1.29438	-1.35493	-1.84056	0	0	1	0
DGKH	160851	-1.00034	-2.04986	-1.84016	0	0	1	1
HIST1H2BO	8348	-1.11908	-1.6376	-1.83874	0	0	1	0
XRCC2	7516	-1.2736	-1.52062	-1.83788	1	0	1	0
TGM4	7047	-1.13697	-1.73945	-1.83421	1	0	0	0
PODXL	5420	-1.39647	-1.47706	-1.8304	0	1	1	0
RAD51C	5889	-1.21627	-1.78337	-1.83035	0	0	1	0
SPATA5	166378	-1.32422	-1.36504	-1.82814	0	0	1	0
SLC44A1	23446	-1.28569	-1.37213	-1.82752	1	0	0	0
RBMXL1	494115	-1.58742	-1.44369	-1.82554	0	0	0	0
DAPK1	1612	-1.23072	-1.88022	-1.82525	0	1	1	0
C6orf182	285753	-1.37331	-1.37452	-1.82512	0	0	0	0
CSE1L	1434	-1.2698	-1.47145	-1.82457	0	0	1	0
CEP63	80254	-1.30033	-1.45797	-1.82363	0	0	0	0
RAB23	51715	-1.30411	-1.56563	-1.82204	0	0	1	0
BRRN1	23397	-1.16167	-1.51319	-1.81198	0	0	1	0
C9orf76	80010	-1.22883	-1.44397	-1.80923	0	0	0	0
RASL11B	65997	-1.17397	-1.74517	-1.80574	0	0	0	0
ADORA2B	136	-1.10115	-1.60899	-1.80109	0	0	1	0
CNIH2	254263	-1.47724	-1.31893	-1.79324	0	0	0	0
LFNG	3955	-1.21279	-1.4744	-1.78546	0	1	1	0
CDKN2D	1032	-1.31261	-1.59974	-1.77536	0	0	1	0
NETO1	81832	-1.12273	-1.4284	-1.77498	0	0	1	0
FLJ13984	79828	-1.17113	-1.59479	-1.77481	0	0	0	0
C14orf106	55320	-1.31298	-1.39098	-1.77379	1	0	1	0
C9orf45	81571	-1.17041	-1.3781	-1.77104	0	0	1	0
M-RIP	23164	-1.40369	-1.23076	-1.77026	0	0	1	0
TUB	7275	-1.31962	-1.23664	-1.76554	0	0	1	0
FAM33A	348235	-1.3278	-1.58657	-1.76372	0	0	0	0
CDK2	1017	-1.19221	-1.33323	-1.76333	0	0	1	0
PHTF2	57157	-1.27883	-1.57847	-1.75662	0	0	0	0
FGL1	2267	-1.32545	-1.53075	-1.75537	0	0	1	0
NASP	4678	-1.09124	-1.41522	-1.74606	0	0	1	0
KDM2B	84678	-1.28266	-1.22962	-1.74106	0	0	0	0
NUP155	9631	-1.34265	-1.49341	-1.7366	0	0	0	0
CKLF	51192	-1.44429	-1.55161	-1.73615	0	0	0	0
HEPACAM	220296	-1.05933	-1.65105	-1.73212	0	0	0	0
ARL6IP6	151188	-1.29611	-1.42717	-1.72906	0	0	0	0
METTL7A	25840	-1.1709	-1.33466	-1.72575	0	0	0	0
PDK3	5165	-1.18663	-1.32238	-1.72572	0	0	1	0
SIP1	8487	-1.19489	-1.63549	-1.72388	0	0	0	0
LRFN2	57497	-1.32319	-1.76948	-1.72339	0	0	0	0
CCDC15	80071	-1.16415	-1.30762	-1.72324	0	0	0	0
RP11-93B10.1	139886	-1.28376	-1.55619	-1.72099	0	0	0	0
DEM1	64789	-1.32101	-1.44818	-1.71493	0	0	0	0
RECQL4	9401	-1.19622	-1.6157	-1.71235	1	0	1	0
RPL10P11///RPL10P6///RPL10P13///RPL10P8///RPL10P15///RPL10P12///RPL10P14	644937	-1.34054	-1.46067	-1.71009	0	0	0	0
GART	2618	-1.19586	-1.27388	-1.70724	0	0	1	0
SCLT1	132320	-1.37764	-1.57509	-1.70626	0	0	1	0
ATXN7L2	127002	-1.23679	-1.42897	-1.70519	0	0	0	0
UIP1	55559	-1.26175	-1.48069	-1.70432	0	0	0	0
UBR7	55148	-1.27327	-1.42826	-1.70325	0	0	1	0
FANCE	2178	-1.09278	-1.3075	-1.69868	1	0	0	0
NDE1	54820	-1.28014	-1.61359	-1.69601	0	0	0	0
RP11-11C5.2	440145	-1.21651	-1.39187	-1.69341	0	0	0	0
SMAGP	57228	-1.15051	-1.30056	-1.69086	0	0	0	0
CTU2	348180	-1.31589	-1.38867	-1.68421	0	0	0	0
RAI14	26064	-1.44105	-1.31456	-1.67952	1	0	1	0
FLJ32745	165055	-1.21424	-1.23759	-1.6793	0	0	1	0
TMEM29	29057	-1.13037	-1.41577	-1.67905	0	0	1	0
TMSB15A	11013	-1.54017	-1.35607	-1.67631	0	0	0	0
MYOHD1	80179	-1.2076	-1.31142	-1.67011	0	0	1	0
MCM8	84515	-1.20175	-1.28155	-1.6624	0	0	1	0
RLN1	6013	-1.11531	-1.1032	-1.64638	0	0	1	0
FANCC	2176	-1.30663	-1.51167	-1.63954	0	0	0	0
SP4	6671	-1.27142	-1.53854	-1.63644	0	0	1	0
DDX39	10212	-1.37557	-1.36272	-1.6364	0	0	1	0
SKP2	6502	-1.19816	-1.53931	-1.63428	1	0	0	0
BTG2	7832	-1.16903	-1.58567	-1.63161	0	0	1	0
C6orf157	90025	-1.41698	-1.12529	-1.63089	0	0	0	0
PIGW	284098	-1.25201	-1.32414	-1.62963	0	0	1	0
DPF1	8193	-1.18914	-1.41822	-1.62777	0	0	1	0
UCK2	7371	-1.29309	-1.37518	-1.62738	0	0	1	1
MYC	4609	-1.07567	-1.28033	-1.6246	1	0	1	0
C3orf26	84319	-1.13387	-1.52107	-1.621	0	0	0	0
MT1X	4501	-1.09989	-1.37604	-1.62002	1	0	1	0
C11orf93	120376	-1.08969	-1.40119	-1.61674	0	0	0	0
TOPBP1	11073	-1.23089	-1.47175	-1.61641	0	0	0	0
UNG	7374	-1.10579	-1.44143	-1.61598	0	0	1	0
RFC2	5982	-1.17151	-1.61904	-1.61411	0	0	0	0
BAI2	576	-1.23689	-1.39775	-1.60645	1	0	1	0
DUSP7	1849	-1.21829	-1.27469	-1.6045	0	0	1	0
HAUS4	54930	-1.1763	-1.5275	-1.60335	0	0	0	0
NUP37	79023	-1.25005	-1.34858	-1.6032	0	0	0	0
C12orf45	121053	-1.23808	-1.29204	-1.60208	0	0	0	0
SCARA3	51435	-1.05106	-1.42155	-1.59991	0	0	1	0
DHRS2	10202	1.30569	-1.33771	-1.59702	0	0	1	0
DLEU8	79621	-1.21464	-1.53647	-1.59135	0	0	0	0
RP13-383K5.2	54830	-1.32615	-1.2263	-1.59064	0	0	0	0
NIF3L1	60491	-1.18554	-1.54488	-1.58982	0	0	1	0
EVC	2121	-1.17082	-1.35185	-1.58971	0	0	0	0
EXOSC9	5393	-1.33399	-1.45181	-1.58589	0	0	0	0
FBXO4	26272	-1.46019	-1.30727	-1.5822	0	0	1	0
DNAJC9	23234	-1.21098	-1.37516	-1.5802	0	0	1	0
C10orf119	79892	-1.27328	-1.36514	-1.5792	0	0	0	1
C1orf96	126731	-1.2875	-1.41091	-1.57534	0	0	0	0
DNMT3B	1789	-1.22779	-1.27059	-1.57298	0	0	1	0
RLN2	6019	-1.08292	-1.17911	-1.57172	1	0	1	0
BCL2	596	-1.25927	-1.4585	-1.57075	1	0	1	0
NUP54	53371	-1.15903	-1.32878	-1.57046	0	0	1	0
RPIA	22934	-1.29178	-1.27888	-1.56843	0	0	1	0
ADAM22	53616	-1.03672	-1.52348	-1.5674	0	0	1	0
RPA2	6118	-1.12722	-1.48176	-1.56337	0	0	1	0
SIVA	10572	-1.2124	-1.38098	-1.55985	0	0	1	0
GEMIN4	50628	-1.0201	-1.38218	-1.55916	0	0	0	0
RFWD3	55159	-1.33066	-1.41196	-1.55614	0	0	0	0
PCSK6	5046	-1.11634	-1.22986	-1.552	0	0	0	0
RASL11A	387496	-1.18545	-1.55308	-1.54352	0	0	0	0
TREX1	11277	-1.1351	-1.30357	-1.54154	0	0	0	0
MKS1	54903	-1.18863	-1.33651	-1.53888	0	0	0	0
FRMPD2	143162	-1.25747	-1.47858	-1.53884	0	0	1	0
FUS	2521	-1.19983	-1.27071	-1.53525	0	0	0	0
ZNF718	255403	-1.34437	-1.42049	-1.53416	0	0	0	0
NOP58	51602	-1.20645	-1.30467	-1.53056	0	0	0	0
LIN7A	8825	-1.3605	-1.7271	-1.52787	0	0	0	0
HIST1H1B	3009	-1.07884	-1.41078	-1.5249	0	0	1	0
HTRA2	27429	-1.31385	-1.43907	-1.52332	0	0	0	0
ALKBH2	121642	-1.26603	-1.54746	-1.52087	0	0	0	0
PRPF38A	84950	-1.22126	-1.32195	-1.52025	0	0	0	0
ADORA1	134	-1.26037	-1.43793	-1.51961	0	0	0	0
ASNSD1	54529	-1.21304	-1.23193	-1.51401	0	0	0	0
DSC2	1824	-1.09638	-1.61565	-1.51348	0	0	0	0
BAX	581	-1.25032	-1.33697	-1.50534	1	0	1	0
CCDC14	64770	-1.30274	-1.48563	-1.50131	0	0	0	0
PIK3IP1	113791	1.08571	-1.47556	-1.49412	0	0	0	0
CAB39L	81617	1.10006	-1.39672	-1.48562	0	0	1	0
GPC6	10082	-1.16789	1.11666	-1.47955	0	0	0	0
PPP1R14C	81706	-1.02667	-1.75836	-1.46676	0	0	1	0
CHRM3	1131	1.03877	-1.42207	-1.44446	0	0	1	1
ATP1B1	481	-1.13103	-1.61679	-1.43567	1	0	1	0
TANC1	85461	-1.01192	-1.58627	-1.39997	0	0	0	0
MYNN	55892	-1.08353	-1.5392	-1.30211	0	0	0	0
CD274	29126	-1.15393	1.85066	1.18519	1	0	0	0
KCND2	3751	-1.12498	1.65824	1.2309	0	0	1	0
IQCA	79781	-1.06225	1.59691	1.23166	0	0	0	0
SLC43A1	8501	-1.21481	1.41659	1.24714	0	0	0	0
C17orf79	55352	-1.22696	1.09996	1.25362	0	0	0	0
RGS11	8786	-12.4956	1.0838	1.28549	0	0	1	0
FREM1	158326	-1.13548	1.82724	1.28714	0	0	0	0
KCNJ1	3758	1.02566	1.55016	1.3225	0	0	0	0
SULF2	55959	-1.04691	1.52115	1.37175	0	0	1	0
CSRNP1	64651	-1.01682	1.51946	1.37316	0	0	0	0
ZNF462	58499	1.01788	1.66965	1.3733	0	1	0	0
DMGDH	29958	-1.10245	1.2203	1.38701	0	0	1	0
RAMP1	10267	-1.08731	1.64191	1.39171	0	0	1	0
HES2	54626	1.14972	1.50372	1.42718	0	0	1	0
CRYAB	1410	1.8404	1.01091	1.43759	1	0	1	0
TGM2	7052	1.03198	1.56805	1.44118	0	0	1	0
SNAPC1	6617	1.10415	1.51323	1.44241	0	0	1	0
ZA20D1	56957	1.20477	1.67121	1.4475	0	0	1	0
TTC39C	125488	1.07012	1.56899	1.44828	0	0	0	0
LOC284751	284751	-1.06889	2.18956	1.44918	0	0	1	0
NTNG2	84628	1.13174	1.7182	1.44953	0	0	1	0
C9orf19	152007	1.0099	1.59949	1.45024	0	0	0	0
GSTM2	2946	-1.01589	1.7605	1.46015	0	0	1	0
APH1B	83464	1.22241	1.54122	1.46803	0	0	0	0
FAM198B	51313	-1.17024	1.54881	1.46896	0	0	0	0
ABCD3	5825	-1.06041	1.66618	1.48355	0	0	1	0
HTR2C	3358	-1.02033	1.23947	1.50034	0	1	1	0
CLMN	79789	-1.03879	1.77941	1.50088	0	1	1	1
OPHN1	4983	1.17092	1.61144	1.50311	0	0	1	0
CD59	966	1.04491	1.46697	1.5033	0	0	0	0
RAPH1	65059	1.00143	1.58032	1.50477	0	0	0	0
ABCC1	4363	1.07637	1.53583	1.50512	1	0	1	0
C1orf151	440574	1.28405	1.60189	1.51052	0	0	0	0
MARCH-XI	441061	1.08233	1.21479	1.51229	0	0	1	0
TBC1D2	55357	1.25776	1.28297	1.51528	0	0	1	0
GGTLA4	92086	1.28287	1.32456	1.51592	0	0	1	0
TP53INP2	58476	1.3005	1.30898	1.51684	0	0	0	0
HIST1H3D	8351	1.52881	1.5694	1.51845	0	0	0	0
INSIG2	51141	1.14779	1.1959	1.51969	0	1	0	0
SLC44A4	80736	1.40831	1.33853	1.52426	0	0	0	0
CREB3	10488	1.16574	1.24631	1.52552	0	0	1	0
PRSS23	11098	1.15226	1.07912	1.52721	1	0	0	0
IGF1R	3480	1.17258	1.73019	1.52745	1	0	0	0
TGFB2	7042	1.09769	1.45907	1.53004	1	1	1	0
THEDC1	55301	1.1171	1.16545	1.53013	0	0	0	0
CYB561D2	11068	1.22871	1.22936	1.53031	0	0	1	0
ANXA3	306	1.11429	1.37371	1.53306	0	0	1	0
PDZK1IP1	10158	1.44287	1.1274	1.53461	0	0	0	0
C20orf135	140701	1.33222	1.21071	1.53674	0	0	1	0
GSTM1	2944	1.15377	1.69113	1.53758	0	0	1	0
MATN3	4148	1.14367	1.09388	1.539	0	0	1	0
LOC51149	51149	1.44087	1.17326	1.53922	0	0	0	0
ZNF165	7718	-1.12563	1.40397	1.542	0	1	1	0
STAP2	55620	1.11132	1.5443	1.54406	0	0	1	0
PGM3	5238	1.34733	1.24636	1.54435	1	0	1	0
GLUD2	2747	1.13874	1.57044	1.54614	0	0	1	0
NAT2	10	1.28796	1.39605	1.54639	0	0	0	0
PLEKHB2	55041	1.24524	1.37567	1.54649	1	0	1	0
DOCK8	81704	1.00612	1.99292	1.54741	0	0	1	0
ATP2B1	490	1.1101	1.54414	1.54876	1	0	1	0
ARHGEF18	23370	1.34851	1.23785	1.54941	0	0	0	0
LRRC16	55604	1.0723	1.42883	1.54975	0	0	1	0
FHL2	2274	1.02534	1.51822	1.55122	1	0	0	0
FLJ43663	378805	-1.02517	1.29006	1.55192	0	0	0	0
CHPF	79586	1.31388	1.29955	1.55232	1	0	1	0
PFKFB2	5208	1.3715	1.44364	1.55663	0	0	1	0
QSCN6	5768	1.26083	1.3863	1.55976	0	0	1	0
IGFBP1	3484	-1.01285	1.56334	1.55993	1	0	0	0
WSB1	26118	-1.05372	1.34543	1.56141	1	1	1	0
BDKRB1	623	-1.03742	1.47933	1.5637	0	0	0	0
ITGA3	3675	1.5532	1.35781	1.56551	0	0	1	0
CNN2	1265	1.1223	1.49618	1.56808	0	0	0	0
MLLT7	4303	-1.01828	1.62917	1.5701	0	0	1	0
LOC441056	441056	1.0871	1.08119	1.57332	0	0	0	0
APPBP2	10513	1.17119	1.50586	1.5748	1	0	1	0
TMC4	147798	1.40055	1.40192	1.57811	0	0	0	0
AGXT2L2	85007	1.36718	1.48574	1.57863	0	0	0	0
TRIM56	81844	1.13804	1.65711	1.58242	0	1	1	0
CAMK1D	57118	1.15614	1.33101	1.58648	0	0	1	0
CPEB2	132864	-1.03164	1.43779	1.59219	0	1	1	0
KCNN2	3781	-1.00871	1.65773	1.59282	1	0	1	0
PLLP	51090	1.07116	1.43396	1.59335	0	0	0	0
RSNL2	79745	1.28414	1.22684	1.5939	0	1	0	0
ABHD3	171586	1.2087	1.35749	1.5946	0	1	1	0
GLUD1	2746	1.22986	1.47013	1.59522	1	0	1	0
TMEM16K	55129	1.15434	1.64959	1.59764	0	0	0	0
SH3BGRL	6451	1.34729	1.37051	1.60045	0	0	0	0
PHF1	5252	1.31737	1.42277	1.60199	0	0	1	0
VAMP5	10791	1.44735	1.33681	1.6029	0	0	1	0
NXF5	55998	1.14943	1.48766	1.60549	0	0	1	0
PPL	5493	1.20725	1.34938	1.60778	0	0	0	0
MYCL1	4610	1.0971	1.79561	1.61571	0	0	1	0
RGS17	26575	-1.0307	1.88221	1.61676	0	0	1	0
KCNH6	81033	1.36799	1.35901	1.61765	0	0	0	0
CXADR	1525	1.1362	1.34784	1.61804	0	1	0	0
ACSL3	2181	1.2509	1.59703	1.61964	1	0	1	0
LEPROT	54741	1.25724	1.39462	1.61972	0	0	0	0
DYSF	8291	1.19075	1.27669	1.61975	0	0	1	0
DND1	373863	1.09101	1.56582	1.62022	0	0	1	0
RNASEL	6041	1.37018	1.34909	1.62023	0	0	1	0
ORF1-FL49	84418	1.18739	1.35897	1.62299	0	0	0	0
TNFSF13	8741	1.17122	1.34399	1.6266	0	0	1	0
PPP2R5B	5526	1.23712	1.58535	1.62824	1	0	0	0
EGF	1950	1.21236	1.32418	1.62866	0	0	0	0
DENND1C	79958	1.46856	1.901	1.62946	0	0	0	0
ITGA2	3673	1.15981	1.2372	1.63052	1	0	0	0
CD14	929	1.06579	1.51227	1.63081	1	1	1	0
PEX13	5194	1.06994	1.41297	1.6311	0	0	0	0
MAP3K10	4294	1.28419	1.36621	1.63239	1	0	0	0
DNAJB14	79982	1.20325	1.48787	1.63243	0	0	0	0
C10orf26	54838	1.18209	1.33721	1.63378	0	0	1	0
LRRC29	26231	1.20557	1.34946	1.63384	0	0	0	0
ELF3	1999	1.29269	1.11617	1.63544	0	1	1	0
SNAI2	6591	1.11379	1.94346	1.63962	1	0	0	0
SCUBE2	57758	-1.04484	1.58416	1.64126	0	0	0	0
LIMS1	3987	1.16842	1.50579	1.64585	0	0	1	0
TMEM102	284114	1.19911	1.41757	1.64645	0	0	0	0
KIAA0513	9764	1.49559	1.44781	1.65039	0	0	1	0
LRRC8A	56262	1.01842	1.61678	1.65474	1	0	0	0
LRP10	26020	1.33308	1.44021	1.65503	0	0	1	0
RFP2	10206	1.09366	1.5643	1.65508	0	0	1	0
TMEM87B	84910	1.12208	1.5699	1.6569	0	0	0	0
DNAJC3	5611	1.29679	1.47257	1.65888	1	1	1	0
SLC2A4	6517	1.19184	1.64724	1.66055	1	0	1	0
CARD6	84674	1.14321	1.22138	1.66417	0	0	1	0
CDC42EP3	10602	1.15931	1.73417	1.66659	0	0	1	0
FLJ22531	79703	1.39163	1.34257	1.66769	0	0	1	0
ABL1	25	1.21421	1.63307	1.66825	0	0	1	0
GJB2	2706	1.41255	1.16138	1.66921	0	0	1	0
PQLC2	54896	1.21313	1.44013	1.67123	0	0	1	0
PIAS1	8554	1.11014	1.76002	1.67557	1	0	0	0
RCAN1	1827	1.17747	1.42234	1.67584	0	0	0	0
IKBKE	9641	1.282	1.16961	1.6777	0	0	0	0
SMOX	54498	1.36051	1.47808	1.67792	0	0	1	0
TPD52L1	7164	1.10158	1.54152	1.67807	0	0	1	0
HDAC11	79885	1.38028	1.45536	1.67815	0	0	1	0
LY96	23643	1.30529	1.13271	1.6786	0	0	0	0
LOC643001	643001	1.15449	-1.01166	1.68015	0	0	0	0
PTPRM	5797	1.32315	1.43958	1.68029	1	1	1	0
ALDH4A1	8659	1.50093	1.30957	1.68882	1	0	1	0
UBTD1	80019	1.19241	1.57586	1.69386	0	0	1	0
C12orf49	79794	1.28081	1.21513	1.69458	0	0	0	0
TBXAS1	6916	1.35902	1.37437	1.69497	0	0	1	0
HSH2D	84941	1.25302	1.45108	1.69509	0	0	1	0
SLC27A1	376497	1.31314	1.43636	1.69847	0	0	1	0
G6PD	2539	1.16326	1.62404	1.70388	1	1	1	0
C20orf112	140688	1.37997	1.52753	1.7046	0	0	1	0
IL17R	23765	1.23859	1.61006	1.70516	0	0	0	0
CLDN12	9069	1.25338	1.56016	1.7059	1	0	1	1
GPLD1	2822	-1.02292	2.48546	1.70808	0	0	1	0
KCNH2	3757	1.31223	1.32476	1.70903	0	0	1	0
SLC25A20	788	1.04568	1.6039	1.71453	0	0	1	0
KIAA1539	80256	1.49669	1.55423	1.71457	0	0	0	0
GGTL4	91227	1.35725	1.419	1.71482	0	0	1	0
ELMO2	63916	1.29318	1.78471	1.71647	1	0	0	0
SPECC1	92521	1.20272	1.44326	1.71834	0	0	0	0
SH3GLB1	51100	1.17006	1.43482	1.72239	0	0	0	0
CPEB3	22849	1.21567	1.74234	1.72289	0	0	0	0
LOC642669	642669	1.24284	1.73236	1.72431	0	0	0	0
NUCB2	4925	1.32526	1.54644	1.72556	1	0	1	0
PLEKHG6	55200	1.25311	1.62925	1.72601	0	0	0	0
TMPRSS2	7113	1.15404	1.72907	1.72988	1	0	1	0
HECW2	57520	-1.06119	2.13262	1.73076	0	0	0	0
PPFIBP2	8495	1.13235	1.95246	1.73476	0	0	0	0
ERO1L	30001	1.24815	1.32968	1.73558	1	0	1	0
NOD27	84166	1.33341	1.22917	1.73679	0	0	0	0
RARRES3	5920	1.84257	1.17063	1.73722	0	0	1	0
COX7B2	170712	1.22526	1.24298	1.74273	0	0	1	0
CAPN12	147968	1.18508	1.17302	1.74447	0	0	1	0
RPS6KA1	6195	1.14825	1.47106	1.74513	0	0	1	0
ACSS3	79611	-1.29503	2.18658	1.74639	0	0	1	0
ALPK2	115701	1.36081	1.28305	1.74728	0	0	0	0
TMEM79	84283	1.45437	1.76998	1.75237	0	0	0	0
CD7	924	1.08907	1.50704	1.75462	0	0	1	0
ARRDC3	57561	-1.03334	1.62675	1.75489	0	0	1	1
CDRT4	284040	1.22257	1.35153	1.75525	0	0	0	0
CYP11A1	1583	1.01838	2.10841	1.75695	0	0	1	0
CBLL1	79872	1.13426	1.78827	1.75701	0	0	1	0
GPX2	2877	1.36946	1.30537	1.75758	0	0	1	0
AFF3	3899	1.28568	1.80563	1.7599	0	0	0	0
MINPP1	9562	1.24936	1.48719	1.76156	0	1	1	0
PACSIN1	29993	1.20042	1.70825	1.76258	0	0	1	0
FUT3	2525	-1.06633	1.26536	1.76793	1	0	0	0
MKLN1	4289	-1.04183	1.61665	1.76824	1	0	0	0
HIBCH	26275	1.43551	1.45436	1.77017	0	0	0	0
ASRGL1	80150	1.43396	1.40763	1.77309	1	0	1	0
SPAG1	6674	1.09248	1.50541	1.77663	0	1	0	0
PPP1CB	5500	1.1905	1.57198	1.77687	1	0	0	0
DUOX1	53905	1.56729	1.42443	1.77747	0	0	1	0
ARPC1B	10095	1.5093	1.39689	1.7802	1	0	1	0
ALPK3	57538	1.40356	1.70009	1.78572	0	0	0	0
CYB561D1	284613	1.1681	1.43716	1.78935	0	0	1	0
SAMD9	54809	1.06468	1.26061	1.79044	0	0	1	0
ELF1	1997	1.1779	1.27621	1.79045	0	0	1	0
P704P	641455	1.1155	1.8224	1.79569	0	0	0	0
LGALS9	3965	1.08928	1.37391	1.79615	0	0	1	0
SP140L	93349	1.48653	1.37813	1.79892	0	1	1	0
PAK1IP1	55003	1.18117	1.73487	1.79958	0	0	1	0
STAT5A	6776	1.35403	1.50302	1.80143	1	0	1	0
HDDC2	51020	1.09551	1.79215	1.80284	0	0	0	0
SDK1	221935	1.3856	1.68999	1.80691	0	0	1	0
DIS3L2	129563	1.07153	1.85746	1.80759	0	0	1	0
SNAI3	333929	1.2432	1.53683	1.8078	0	0	1	0
PKP2	5318	-1.01802	1.58643	1.80785	0	0	1	0
POTE14	404785	1.1819	1.83976	1.81211	0	0	0	0
FAM105A	54491	1.4734	1.78895	1.81327	1	0	0	0
PGPEP1	54858	1.22349	1.45256	1.81475	0	0	1	0
TMEM106B	54664	1.16632	1.4213	1.81668	0	0	0	0
C1orf34	22996	1.50639	1.61106	1.81707	0	0	1	0
MEGF6	1953	1.47707	1.63912	1.81822	0	0	0	0
SNCG	6623	1.91713	1.47172	1.81886	0	0	1	0
SH3PX3	257364	1.4108	1.71091	1.81974	0	0	0	0
ZYX	7791	1.2252	1.71121	1.82289	0	0	0	0
IFI35	3430	1.53113	1.32075	1.82399	0	0	0	0
SLC41A1	254428	1.2492	2.00121	1.82457	0	0	0	0
OSBPL1A	114876	1.42675	1.40714	1.82622	0	0	1	0
SLC4A11	83959	1.4736	1.34748	1.82866	0	0	1	0
ACOT11	26027	1.3559	1.61438	1.83013	0	0	0	0
GPR137B	7107	1.46492	1.26454	1.83048	0	0	0	0
LOC201895	201895	1.19701	1.75919	1.83803	0	0	1	0
SC4MOL	6307	1.20664	1.39664	1.84212	1	0	1	0
TMEM56	148534	1.16079	1.57466	1.84389	0	0	0	0
TMC6	11322	1.26416	1.56316	1.84494	0	0	0	0
GREB1	9687	1.24123	1.79055	1.84556	1	0	1	0
CLCN1	1180	-1.01361	1.57754	1.84629	1	0	1	0
SLC41A2	84102	1.16707	1.56924	1.84647	0	0	1	0
LRIG1	26018	1.06708	2.38967	1.85016	1	0	1	0
VWA5A	4013	1.44509	1.16121	1.85194	0	0	1	0
KREMEN1	83999	1.3843	1.60692	1.85882	0	0	1	0
EGLN2	112398	1.09732	1.59194	1.86186	0	0	1	0
TGFB3	7043	1.03437	1.90493	1.86297	0	0	1	0
RALGAPA2	57186	1.42606	1.6622	1.86306	0	0	0	0
SERINC2	347735	1.23763	1.66234	1.86389	0	0	0	0
FBLIM1	54751	1.23121	1.52268	1.86478	0	0	0	0
C6orf71	389434	1.4109	1.53687	1.86679	0	0	0	0
EGFR	1956	1.19999	1.86908	1.8685	1	0	0	0
APOL1	8542	1.60465	1.43893	1.87572	0	0	1	0
MYO1D	4642	1.22894	1.37393	1.87632	0	1	1	0
FLJ22709	79629	1.26656	1.53061	1.87652	0	0	1	0
TBC1D8	11138	1.11441	1.68735	1.87733	0	0	1	0
INSIG1	3638	1.14217	1.46482	1.87953	1	0	1	0
KCND3	3752	1.29478	1.46911	1.87976	0	0	1	0
TMEM37	140738	-1.00217	1.31521	1.88	1	0	0	0
ANKH	56172	1.16539	1.70699	1.88114	1	0	1	0
BMPR1B	658	1.12252	1.70359	1.88138	1	0	1	0
POTE15	339010	1.2734	1.82754	1.88321	0	0	0	0
RFPL1	5988	1.82681	1.43857	1.88401	0	0	0	0
PPIC	5480	1.27931	1.65201	1.88439	1	0	1	0
FLJ41603	389337	1.42739	1.62311	1.88513	0	1	1	0
RIN2	54453	1.15763	1.72078	1.89338	0	0	0	0
FLJ21062	79846	1.55932	1.53814	1.9001	0	0	0	0
OSR2	116039	-1.05379	2.11938	1.9015	1	1	1	0
GNMT	27232	1.55321	1.5764	1.9065	0	0	1	0
LOC441956	441956	1.05266	1.50508	1.90727	0	0	0	0
PEBP4	157310	1.04729	2.10937	1.90759	0	0	0	0
ACOX2	8309	1.43341	1.48304	1.90969	0	0	1	0
MICAL1	64780	1.46729	1.78728	1.91122	0	0	0	0
BCL10	8915	1.31896	1.3172	1.92104	0	0	1	0
NMNAT2	23057	1.59407	1.5776	1.92181	1	0	1	0
SLC45A2	51151	1.12134	1.74544	1.9237	0	0	0	0
NUDT18	79873	1.2873	1.60844	1.92376	0	0	0	0
SERHL	94009	1.2132	1.37249	1.93005	0	0	1	0
OKL38	29948	1.36057	1.44847	1.93061	0	0	1	0
ACBD4	79777	1.4015	1.43656	1.93207	0	0	1	0
IL4R	3566	1.42666	1.29583	1.93772	0	1	1	0
GDPD3	79153	1.17756	1.41094	1.93807	0	0	0	0
TJP3	27134	1.48422	1.55672	1.94038	0	0	0	0
HIST1H4H	8365	1.48637	1.49545	1.94058	0	0	0	0
C10orf47	254427	1.16295	1.61473	1.94233	0	0	0	0
LHFPL2	10184	1.44477	1.27368	1.94481	0	0	1	0
DGKA	1606	1.49222	1.58992	1.94603	0	0	0	0
MAP3K14	9020	1.71598	1.25136	1.94714	0	0	1	0
SRRM3	222183	1.14388	1.85728	1.94817	0	0	0	0
DOK4	55715	1.34573	1.76745	1.94994	0	0	1	0
MGC14376	84981	1.30702	1.75748	1.95186	0	0	1	0
SLC17A5	26503	1.3341	1.56595	1.9529	0	0	1	0
WNT7B	7477	1.19706	1.55873	1.9547	0	1	0	0
S100A10	6281	1.74611	1.06826	1.95571	0	0	1	0
OAS1	4938	1.39509	1.3551	1.9558	0	0	1	0
TBX15	6913	-1.06131	2.89395	1.95856	0	0	0	0
SH2D4A	63898	-1.01467	1.98315	1.96006	0	0	1	0
PBEF1	10135	1.52238	1.53984	1.96075	0	0	1	0
ATF3	467	1.58234	1.42052	1.96233	1	1	0	0
JMY	133746	1.10911	1.79302	1.96311	0	0	0	0
FADS1	3992	1.0777	1.45437	1.96312	1	0	1	0
SEC14L1	6397	1.2905	1.72263	1.96764	0	1	0	0
FGFR2	2263	-1.10443	1.77755	1.97036	0	0	1	0
NR4A1	3164	1.18355	2.35852	1.97479	1	0	1	0
FLJ90757	440465	1.38495	1.77014	1.97501	0	0	0	0
MYO5B	4645	1.36239	1.49655	1.97948	0	0	1	0
TRIM38	10475	1.13423	1.76966	1.97955	0	1	1	0
HLA-E	3133	1.4211	1.37406	1.98289	1	0	0	0
POTE2	445582	1.04049	2.23793	1.98412	0	0	0	0
TUBB6	84617	1.27621	1.46702	1.98515	0	0	0	0
TRIM48	79097	1.60591	1.97086	1.98558	0	0	1	0
SULT1C1	6819	1.08444	1.96922	1.98563	0	0	1	0
FAM110C	642273	1.21481	1.41583	1.98605	0	0	0	0
CYP2A6	1548	1.24811	1.41536	1.98642	0	0	1	0
TSPAN31	6302	1.38578	1.69339	1.98883	0	0	0	0
EPHB6	2051	1.18185	1.95259	1.9941	0	0	0	0
TOR1AIP1	26092	1.18151	1.79349	1.99501	0	0	0	0
CCL8	6355	1.32457	1.43837	1.99664	0	0	1	0
CSF1	1435	1.55891	1.0632	1.99823	0	1	1	0
LOC650717///LOC652119///LOC652389///LOC652387///LOC650252///LOC649993///LOC652504///LOC647413///LOC650724///LOC652510///LOC649541///LOC732181///LOC649985///LOC651861///LOC732406///LOC649425///LOC652586///LOC649941///LOC651446///LOC652301///LOC652207///LOC652706///LOC651672	650717	1.32638	1.37747	2.00759	0	0	0	0
KLF5	688	1.20759	1.7018	2.00868	0	0	0	1
HSD11B2	3291	1.38111	1.86172	2.01052	1	0	1	0
SLC22A18	5002	1.5324	1.45936	2.01389	0	0	1	0
RAB11FIP1	80223	1.16535	1.68102	2.01436	1	1	0	0
C4orf13	84068	1.15865	1.78971	2.01612	0	0	0	0
IL6ST	3572	1.59068	1.63368	2.01687	0	0	0	0
RIPK4	54101	1.27845	1.96791	2.01755	1	0	0	0
ROM1	6094	1.32614	2.37344	2.01829	1	0	1	0
CYP2U1	113612	1.41853	2.08605	2.02078	1	0	1	0
POTEC	388468	1.24821	1.86743	2.02413	0	0	0	0
PACS1	55690	1.41293	1.80035	2.0246	0	0	1	0
HSPB8	26353	1.80841	1.49571	2.02722	0	0	1	0
C1orf21	81563	1.45088	1.84078	2.02771	1	0	0	0
FPR1	2357	1.48798	1.51792	2.03027	1	0	0	0
SOCS2	8835	1.48152	2.00444	2.03036	1	1	1	0
GATSL3	652968	1.58104	1.62156	2.03168	0	0	0	0
SIPA1L2	57568	1.35045	1.25269	2.03283	0	0	1	0
ALOX15B	247	1.28659	1.54886	2.03538	0	0	1	0
TMEM58	149345	1.75371	1.68861	2.03765	0	0	0	0
HSD3B1	3283	-1.05688	1.83335	2.03822	0	0	1	0
CHRNA2	1135	1.59199	2.13213	2.04163	0	0	1	0
RTN2	6253	1.32143	1.61501	2.04203	0	0	1	0
RPS6KA3	6197	1.10468	1.81384	2.04503	1	0	0	0
SLC31A2	1318	1.37003	1.82856	2.04728	0	0	0	0
WNT9A	7483	1.52721	1.48353	2.05789	0	0	0	0
SCN1B	6324	1.28704	1.53616	2.06215	1	0	1	0
MTHFR	4524	1.27691	1.66255	2.06847	0	0	1	0
KIAA1822L	79802	1.75192	1.46415	2.06877	0	0	0	0
MAPK11	5600	1.53157	1.8132	2.06929	0	0	1	0
FLJ35776	649446	1.283	1.6866	2.06934	1	0	0	0
ITGB6	3694	1.42764	1.58925	2.0701	0	0	1	0
PPARA	5465	1.15903	1.81372	2.07392	1	0	0	0
SLA2	84174	1.28903	1.49732	2.07451	0	0	0	0
FKBP5	2289	1.43269	2.23455	2.07497	1	0	0	0
FOXD4	2298	1.33656	1.788	2.08054	0	0	0	0
ACOX3	8310	1.20217	1.81092	2.08206	0	0	1	0
HBP1	26959	1.55148	1.75555	2.0835	0	0	1	0
GBP3	2635	1.47194	1.16366	2.08393	0	0	1	0
B3GNT2	10678	1.08071	1.85222	2.08997	0	0	0	0
RAB4B	53916	1.50069	1.85195	2.09221	0	0	0	0
XKR5	389610	1.06657	1.77971	2.0933	0	0	0	0
RNF103	7844	1.28416	1.69697	2.09467	0	0	1	0
PLEKHA6	22874	1.43631	1.90472	2.09635	1	0	0	0
SNX25	83891	1.118	2.01214	2.09662	1	0	1	0
CCDC64	92558	1.58383	1.5009	2.10056	0	0	0	0
CCDC24	149473	1.6224	1.50542	2.10426	0	0	0	0
IRF7	3665	1.65789	1.49788	2.11425	0	0	1	0
EGR1	1958	1.0597	1.68951	2.11612	1	0	0	0
SLC39A11	201266	1.4281	1.46216	2.11732	0	0	1	0
LSS	4047	1.47193	1.55665	2.12023	1	0	1	0
TG	7038	1.57722	1.49952	2.12387	0	0	0	0
MYLK	4638	1.55945	1.81855	2.1262	0	0	0	0
ATP8A1	10396	1.23424	1.94576	2.12786	1	0	1	0
F5	2153	1.30829	2.58684	2.1319	0	0	1	0
FZD5	7855	1.59806	1.60706	2.1328	0	0	1	0
MALT1	10892	1.55393	1.68161	2.13474	1	0	1	0
MFSD6	54842	1.04997	1.70457	2.13534	0	0	0	0
GBP2	2634	1.22778	1.71376	2.13583	0	0	0	0
FOXD4L3	286380	1.39325	1.85007	2.13666	0	0	0	0
TMCO3	55002	1.47819	1.44015	2.13887	0	0	0	0
BCAP29	55973	1.2843	1.81542	2.13991	0	0	0	0
STARD4	134429	1.5304	1.82073	2.14088	0	0	1	0
ANK1	286	1.60151	1.8492	2.14111	0	0	0	0
RGMB	285704	-1.03751	2.27283	2.14548	0	0	1	0
PSMB10	5699	1.73578	1.3139	2.14574	0	0	0	0
TGFBR2	7048	1.2527	1.68478	2.16399	0	0	1	0
AHNAK	79026	1.55673	1.58642	2.16878	1	0	0	0
PCTP	58488	1.02075	2.2878	2.17091	1	1	1	0
PLCD3	113026	1.31396	1.73642	2.1719	0	0	1	0
DAPK2	23604	1.53036	1.25538	2.17206	0	0	1	0
LAT2	7462	1.54156	2.12826	2.1749	0	0	0	0
FMO4	2329	1.59142	1.45792	2.18344	0	0	1	0
LOC388886	388886	1.30072	2.18531	2.18942	0	0	0	0
CD68	968	1.60049	1.45418	2.19269	0	0	1	0
WDFY2	115825	1.38914	1.80322	2.19597	0	0	0	0
TPBG	7162	1.2914	1.51766	2.19836	0	1	1	0
LOC440910	440910	1.15872	2.54516	2.20032	0	0	0	0
LRRK1	79705	1.04719	1.81549	2.20314	0	0	1	0
RAI2	10742	1.44843	1.42311	2.20451	0	0	1	0
DUX4C	554045	1.26972	1.32623	2.20901	0	0	0	0
ALDH1A3	220	1.37297	1.76829	2.21022	1	0	1	0
HIPK2	28996	1.34515	1.64463	2.21163	0	0	1	0
LMO2	4005	1.34692	1.41596	2.21379	0	0	1	0
PDE3A	5139	1.19963	3.44612	2.22536	0	0	0	0
HMGCS1	3157	1.62692	1.78092	2.24004	1	0	1	0
TIPARP	25976	1.11208	1.8016	2.24448	1	0	0	0
MSRB3	253827	1.45863	1.86427	2.24548	0	0	0	0
CADPS2	93664	1.49682	1.97888	2.24665	0	0	1	0
OSBPL7	114881	1.52943	1.41598	2.24753	0	0	0	0
SERPINA3	12	1.51605	1.38399	2.2508	0	0	1	0
DHRS8	51170	1.55571	1.94143	2.25217	0	0	1	0
SHC2	25759	1.62067	1.42571	2.25874	0	0	1	0
FMO5	2330	1.11775	1.51259	2.2599	1	0	0	0
IL2RG	3561	2.0661	1.15227	2.26543	0	0	1	0
LGALS9C	654346	1.25264	1.7234	2.26589	0	0	0	0
PCDH1	5097	1.51734	1.79573	2.26776	0	0	1	0
PCDHGA5	56110	1.28231	1.99482	2.26991	0	0	1	0
CCDC85A	114800	1.10725	2.33294	2.27428	0	0	0	0
ENTPD8	377841	1.54524	1.49235	2.27574	0	0	0	0
DISP1	84976	1.66057	2.11885	2.27855	1	0	1	0
ITPR1	3708	-1.10643	2.01598	2.28424	1	0	0	0
TNRC9	27324	-1.33097	3.58948	2.29131	0	0	0	0
NAT1	9	1.22943	1.83512	2.29671	1	0	1	0
CAPN2	824	1.47527	1.68898	2.31099	0	0	1	0
CENTD1	116984	1.16035	2.28827	2.31747	0	0	1	0
ARSA	410	1.6512	1.57217	2.3339	0	0	0	0
FOXC1	2296	1.43181	1.6748	2.33561	1	0	0	0
ARMC7	79637	1.21989	2.15961	2.33933	0	0	0	0
PTRF	284119	-1.0633	2.56437	2.35003	0	0	1	0
SH3TC1	54436	1.20381	1.89601	2.35039	0	1	0	0
VIM	7431	1.84385	1.47313	2.35843	0	0	1	0
DUSP1	1843	1.26767	1.72581	2.35991	1	0	1	0
SLC6A3	6531	1.26509	1.58308	2.38285	0	0	1	0
TBC1D1	23216	1.24645	1.63374	2.40227	1	0	0	0
PDLIM2	64236	1.12273	2.0685	2.4049	0	0	0	1
TNFSF15	9966	1.71868	1.94781	2.41366	0	0	1	0
AGR2	10551	1.6256	1.83792	2.4159	0	0	1	0
SLC25A4	291	1.00694	1.7619	2.43386	0	1	0	0
HES1	3280	1.30126	1.58901	2.43563	0	0	1	0
FGD4	121512	1.30772	1.77979	2.44827	1	0	1	0
CYP2S1	29785	1.37797	2.11912	2.45743	0	1	0	0
SH3YL1	26751	1.21642	1.58755	2.46306	0	0	1	0
CEBPD	1052	-1.0933	2.46857	2.46316	1	0	1	0
FXYD3	5349	1.90297	1.58445	2.47059	1	0	1	0
PLAC1	10761	-1.00546	2.69433	2.48143	1	0	0	0
TRANK1	9881	1.34558	1.91456	2.48594	0	0	0	0
EDN1	1906	1.59484	1.13964	2.49318	1	1	0	0
ZFP36	7538	1.3858	1.78846	2.49338	0	1	0	0
GPR143	4935	1.10005	1.93415	2.49368	0	0	0	0
NALP5	126206	1.02273	2.63934	2.49597	0	0	0	0
PRODH	5625	1.27569	2.66803	2.49975	0	0	0	0
ABTB1	80325	1.79322	1.66228	2.52787	0	0	1	0
CHRNE	1145	1.37653	2.01506	2.52963	0	0	1	0
RAXLX	91464	1.13441	2.61628	2.52977	0	0	0	0
HIST1H2BD	3017	1.8115	2.24314	2.54558	0	0	0	0
APXL	357	1.09857	2.4616	2.54652	0	0	1	0
RRAS	6237	1.76097	1.89803	2.56114	1	0	0	0
GPR153	387509	1.33447	2.06467	2.56482	1	0	1	0
SLC15A2	6565	1.71416	2.25794	2.57536	0	0	1	0
ANKRD37	353322	1.24003	2.26164	2.58154	1	0	0	0
ITPKC	80271	1.36332	1.65748	2.58272	0	0	1	0
PNLIP	5406	1.07806	3.42511	2.58399	0	0	0	0
PLD2	5338	1.58653	1.97407	2.58713	0	0	1	0
LOC727848	727848	1.60719	3.0788	2.59302	0	0	0	0
ALS2CL	259173	1.57455	1.52359	2.61096	0	1	0	0
SYNGR3	9143	1.90115	1.45441	2.62703	0	0	1	0
ANKRD22	118932	1.0218	2.64043	2.62905	0	0	0	0
KLK2	3817	1.27998	2.14337	2.64252	1	0	1	0
PRIMA1	145270	-1.01032	1.70996	2.6512	0	0	1	0
MGLL	11343	1.61046	1.81426	2.65238	1	0	0	1
SECTM1	6398	1.46265	2.04174	2.67275	0	0	1	0
ERRFI1	54206	1.64122	2.23677	2.67283	1	0	0	0
FAM189A2	9413	1.56222	1.9453	2.68364	0	0	0	0
TUBA2	7278	1.38041	2.61023	2.68899	0	0	0	0
AMACR	23600	1.60113	2.19258	2.69131	0	0	1	0
SAA2	6289	1.2746	1.48119	2.69913	0	0	0	0
GADD45B	4616	1.37755	1.63637	2.72036	1	0	1	0
WIPI1	55062	1.54494	2.09502	2.72211	1	0	0	0
KDELR3	11015	1.59021	1.7519	2.74133	1	0	1	0
RNF19	25897	1.27967	2.11573	2.74247	0	1	1	0
EFTUD1	79631	-1.0412	2.39938	2.75005	0	1	0	0
AKAP12	9590	1.39024	2.49954	2.75174	1	1	1	0
EPHA1	2041	1.25004	2.23186	2.76134	0	0	0	0
FAR2	55711	-1.04096	2.49819	2.76288	0	0	1	0
RIN3	79890	1.16831	1.86657	2.76626	0	0	1	0
ACTBL1	23784	1.31726	2.58965	2.77996	0	0	0	0
GALNTL4	374378	1.24696	2.45761	2.7824	0	1	0	0
PLXNA3	55558	1.57162	2.15633	2.783	0	0	1	0
FKBP1B	2281	1.52587	2.23355	2.7918	0	0	0	0
EPB41L3	23136	1.20316	3.31376	2.80013	0	0	0	0
SERPINB8	5271	1.46603	1.77446	2.80231	0	0	1	0
SEC14L2	23541	1.71266	2.06409	2.80576	1	0	1	0
PTPN21	11099	2.15505	2.40343	2.81821	1	0	0	0
MOGAT2	80168	1.79447	2.34747	2.88987	0	0	1	0
GSN	2934	1.70066	1.70809	2.90152	1	0	1	0
CEP350	9857	1.32153	2.55196	2.91717	0	0	0	0
NOX1	27035	1.43632	1.64286	2.92346	0	0	1	0
ISG20	3669	1.53034	2.24076	2.944	0	0	1	0
LHX4	89884	-1.02715	2.6538	2.98407	0	0	1	0
SDCBP2	27111	2.82718	1.50006	2.98824	0	0	1	0
EMP1	2012	1.23493	1.92133	2.99978	0	0	1	0
IL8	3576	1.50435	1.47705	3.00318	1	1	0	0
TRPV6	55503	-1.02824	3.3251	3.0085	1	1	1	0
CACNG4	27092	1.55916	2.48955	3.01219	1	0	1	0
LOC440905	440905	1.47008	3.32029	3.05137	0	0	0	0
LOC149134	149134	1.29183	2.95981	3.06774	0	0	0	0
S100P	6286	1.86295	1.75819	3.08092	1	0	1	0
BCAS1	8537	1.40546	2.55117	3.08259	0	1	0	0
ACTA2	59	2.29786	2.61981	3.08429	0	0	1	0
RP11-393H10.2	256714	1.6244	2.07191	3.10601	0	0	0	0
ACTA1	58	1.62357	2.69634	3.13098	0	0	1	0
KLK6	5653	1.0758	3.1036	3.13647	1	1	1	0
C20orf102	128434	1.73325	1.91789	3.18463	0	0	1	0
GBP1	2633	1.55396	2.49107	3.19004	0	0	0	0
EPS8L1	54869	2.01814	2.18267	3.19647	0	0	0	0
SLC2A14	144195	1.19454	2.44954	3.20338	0	0	1	0
AKR1C1	1645	1.21522	1.88986	3.25091	1	1	1	0
DUSP5	1847	2.23806	1.73932	3.25306	1	1	1	0
APOF	319	1.32782	2.30061	3.25648	0	0	1	0
ST6GALNAC1	55808	1.71934	2.85309	3.26394	0	1	0	0
MERTK	10461	1.50368	2.64148	3.27248	1	0	1	0
MVP	9961	2.21168	1.70106	3.28989	0	0	0	0
KRT2A	3849	2.12926	2.07092	3.30148	0	0	1	0
CECR6	27439	1.47103	3.55951	3.32372	0	0	0	0
ACTG2	72	2.24542	2.40807	3.33026	0	0	1	0
HPGD	3248	1.8941	3.02686	3.33447	1	0	0	0
RELB	5971	2.24607	1.95344	3.33912	0	0	1	0
CLDN8	9073	1.00668	2.68683	3.35101	1	0	0	0
RUNX1	861	1.11732	1.78766	3.36388	0	1	0	0
KRT80	144501	1.61995	1.48558	3.38196	0	0	0	0
BIRC3	330	2.6323	1.44695	3.38648	1	1	0	0
SLC16A5	9121	1.21175	2.34317	3.39114	0	0	1	0
PHGR1	644844	1.60342	2.66893	3.40184	0	0	0	0
SLC2A3	6515	1.50887	3.01852	3.42985	1	0	1	0
CXCR4	7852	1.65116	3.13835	3.43161	0	0	1	0
MMP12	4321	2.87139	1.46379	3.45165	0	0	1	0
C16orf52	730094	1.08159	3.61165	3.47843	0	0	0	0
GPR37L1	9283	2.11596	1.60691	3.48596	0	0	1	0
TNF	7124	1.81987	1.82305	3.51228	0	0	1	0
KIAA0773	9715	-1.06441	3.85752	3.51307	0	0	1	0
CYP3A5	1577	1.44184	2.30064	3.5548	1	1	1	1
SYNPO2L	79933	1.83512	1.7755	3.55616	0	0	1	0
PRSS22	64063	1.22178	2.67272	3.59154	0	0	0	0
MAFF	23764	1.71855	2.28958	3.65166	0	1	1	0
HMOX1	3162	2.30322	1.76503	3.65227	1	0	1	0
CXCL11	6373	2.09252	2.10589	3.68792	0	1	1	0
GRK5	2869	-1.26179	2.38377	3.68812	0	1	0	0
ECGF1	1890	1.76902	2.15557	3.6942	0	0	1	0
RASD1	51655	2.11003	2.30976	3.73489	0	0	0	0
HRCT1	646962	1.43348	2.06895	3.7356	0	0	0	0
ARG1	383	1.17536	3.09939	3.75662	0	0	0	0
TNFRSF12A	51330	2.24411	2.0151	3.77128	0	0	0	0
HSD17B2	3294	1.54337	3.03406	3.77673	1	1	1	0
CDKN2B	1030	1.98661	2.23018	3.7927	0	0	0	0
SAA1	6288	1.59936	1.83898	3.79673	0	0	0	0
MYL9	10398	2.61285	2.71885	3.80167	0	0	1	0
TOR1AIP2	163590	1.4256	2.16018	3.81339	0	0	1	0
TNFAIP3	7128	1.98796	1.876	3.82075	1	0	1	0
ATP1A2	477	1.4429	1.94251	3.84996	0	0	1	0
PGC	5225	2.09395	2.89349	3.85729	1	0	1	0
KCNMB4	27345	1.13843	3.50669	3.88404	0	0	1	0
LOC100132432///LOC100132680	100132680	1.6349	3.59691	3.90979	0	0	0	0
PAEP	5047	1.3168	3.02028	3.923	0	0	1	0
LRRC54	25987	1.24546	2.80904	3.9614	0	0	0	0
KRT16	3868	1.47126	2.81513	3.98326	0	1	0	0
PTPRN2	5799	1.02088	3.51739	3.98446	0	0	1	0
TLR3	7098	1.04762	3.18489	4.03821	0	0	0	0
CYP2A7	1549	1.49163	1.79028	4.03912	0	0	1	0
ChGn	55790	1.52137	3.39875	4.05645	0	0	1	0
STK17B	9262	1.2468	4.27399	4.06944	0	0	1	0
FAM83E	54854	1.62947	2.65293	4.08161	0	0	0	0
CTNNA2	1496	1.74038	4.43615	4.15709	0	0	0	0
C10orf10	11067	2.1411	1.74404	4.19009	0	0	1	0
TMEM100	55273	1.12268	5.21048	4.24221	0	0	0	0
GADD45G	10912	1.12578	3.66691	4.34358	1	0	0	0
B3GALT4	8705	2.18557	2.26079	4.4457	0	0	1	0
OPTN	10133	2.63274	2.66659	4.45757	0	0	0	0
CD82	3732	1.70819	3.31152	4.47728	0	0	0	0
LAMB3	3914	2.52281	1.77223	4.5583	0	1	1	0
C1orf78	55194	1.83753	2.69516	4.66566	0	0	0	0
H2-ALPHA	113457	1.64479	3.99648	4.6808	0	0	1	0
MYBPC1	4604	2.3779	3.69745	4.79549	1	0	1	0
LXN	56925	3.28608	1.70118	4.83579	0	0	1	0
MYL7	58498	2.27863	2.31486	4.87097	0	0	1	0
IL32	9235	3.9656	1.79509	5.10138	0	0	0	0
NPPC	4880	1.84497	4.60692	5.10532	0	0	1	0
C8orf4	56892	2.29194	3.50798	5.11215	0	0	1	0
LIFR	3977	1.27264	4.06685	5.12333	1	0	1	0
KRT10	3858	2.95955	2.83609	5.41102	0	0	0	0
DHRS3	9249	1.95704	4.4068	5.60102	1	1	1	0
SOX9	6662	1.32778	4.37687	5.98691	0	1	1	0
C1orf113	79729	1.99972	2.69501	6.22146	0	0	0	0
FOS	2353	-1.02964	5.96123	6.79886	0	1	0	0
SLC26A3	1811	1.32437	5.25916	6.85522	0	0	0	0
HBEGF	1839	1.21398	6.38149	8.32492	0	1	0	0
CREB3L1	90993	1.06484	8.80876	10.9971	0	0	1	0
ORM1	5004	3.29416	5.02466	11.6321	1	0	1	0
ANGPT2	285	2.14198	7.07429	11.6806	0	0	0	0
CD24	100133941	1.2259	8.21477	11.7104	0	0	1	0
ORM2	5005	3.87612	7.47767	13.0849	1	0	0	0
NBL1	4681	3.19434	6.7894	13.7697	1	0	0	0
ANXA2	302	1.38588	7.65602	14.3557	1	0	1	0
TMCC3	57458	1.49184	11.1592	15.2158	0	0	0	0
UGT1A1	54658	1.69694	10.9697	15.6695	1	0	0	0
HCG3	414061	1.514	10.4384	17.3918	0	0	0	0
STEAP4	79689	1.85282	14.9907	36.734	1	0	0	0
CYP24A1	1591	1.0468	56.2156	56.2051	1	1	0	0
