# Supplementary material for: Effects of 1α,25 dihydroxyvitamin D3 and testosterone on miRNA and mRNA expression in LNCaP cells
Source: Mol Cancer. 2011 May 18;10:58. doi: 10.1186/1476-4598-10-58 (PMC3112430; doi:10.1186/1476-4598-10-58)
Supplement: Additional file 7 — miRNA targeted that are differentially regulated by T and 1,25(OH)2D3 in LNCaP cells after 48 h of treatment. Down regulated mRNAs/miRNAs are shaded in green and up regulated mRNAs/miRNAs are shaded in red. [file 1476-4598-10-58-S7.XLSX]

## Sheet: Sheet1
GENE_SYMBOL	Gene ID	[A-Control](normalized)	[B-Testosterone](normalized)	[C-VitD](normalized)	[D-Combo](normalized)	DESCRIPTION	miRNA
ABTB1	80325	-0.753143	0.0894073	-0.0199814	0.584776	ankyrin repeat and BTB (POZ) domain containing 1	hsa-miR-17; hsa-miR-20a; hsa-miR-20b
ACBD7	414149	0.565099	-0.0182838	0.0629511	-0.702438	acyl-Coenzyme A binding domain containing 7	hsa-miR-371-5p
ADORA1	134	0.473204	0.13936	-0.0507927	-0.130497	adenosine A1 receptor	hsa-miR-1207-5p; hsa-miR-22
AHNAK	79026	-0.666958	-0.0284348	-0.00118478	0.449927	AHNAK nucleoprotein (desmoyokin)	hsa-miR-17; hsa-miR-20a; hsa-miR-20b
ALDH1A3	220	-0.635957	-0.17866	0.186398	0.508236	aldehyde dehydrogenase 1 family, member A3	hsa-miR-17; hsa-miR-20a; hsa-miR-20b
ANGPT2	285	-2.11049	-1.01155	0.712091	1.43555	angiopoietin 2	hsa-miR-17; hsa-miR-20a; hsa-miR-20b
ANKH	56172	-0.476549	-0.255738	0.294909	0.43506	ankylosis, progressive homolog (mouse)	hsa-miR-17; hsa-miR-20a; hsa-miR-20b
ANKRD22	118932	-0.724118	-0.693012	0.676655	0.670426	ankyrin repeat domain 22	hsa-miR-17; hsa-miR-20a; hsa-miR-20b
ANKRD37	353322	-0.719175	-0.408803	0.458198	0.649059	ankyrin repeat domain 37	hsa-miR-17; hsa-miR-20a; hsa-miR-20b
ANP32E	81611	0.750862	0.105256	0.0117286	-0.330592	acidic (leucine-rich) nuclear phosphoprotein 32 family, member E	hsa-miR-22
ANTXR1	84168	0.668828	-0.197563	0.288685	-0.298039	anthrax toxin receptor 1	hsa-miR-1207-5p
APPBP2	10513	-0.323646	-0.0956697	0.266944	0.331526	amyloid beta precursor protein (cytoplasmic tail) binding protein 2	hsa-miR-17; hsa-miR-20a; hsa-miR-20b
ARHGEF18	23370	-0.343995	0.0873674	-0.0361592	0.287727	rho/rac guanine nucleotide exchange factor (GEF) 18	hsa-miR-17; hsa-miR-20a; hsa-miR-20b
ARL6IP6	151188	0.451093	0.0769046	-0.0620661	-0.338899	ADP-ribosylation-like factor 6 interacting protein 6	hsa-miR-1207-5p
ATP1A2	477	-0.714549	-0.185579	0.243376	1.2303	ATPase, Na+/K+ transporting, alpha 2 (+) polypeptide	hsa-miR-17; hsa-miR-20a; hsa-miR-20b
ATP2B1	490	-0.318527	-0.167832	0.308279	0.312591	ATPase, Ca++ transporting, plasma membrane 1	hsa-miR-17; hsa-miR-20a; hsa-miR-20b
ATP8B1	5205	-0.314079	-0.0680116	0.0231024	0.301109	ATPase, Class I, type 8B, member 1	hsa-miR-17; hsa-miR-20a; hsa-miR-20b
AURKB	9212	0.922031	0.252675	-0.391613	-1.3932	aurora kinase B	hsa-miR-29a; hsa-miR-29b
BCAP29	55973	-0.597595	-0.236614	0.262711	0.499954	B-cell receptor-associated protein 29	hsa-miR-17; hsa-miR-20a; hsa-miR-20b
BCL10	8915	-0.305771	0.0936286	0.091698	0.636117	B-cell CLL/lymphoma 10	hsa-miR-17; hsa-miR-20a; hsa-miR-20b
BCL2	596	0.475132	0.142547	-0.0693512	-0.176318	B-cell CLL/lymphoma 2	hsa-miR-134; hsa-miR-371-5p
BCL2L12	83596	0.409159	0.174334	-0.0497885	-0.525612	BCL2-like 12 (proline rich)	hsa-miR-1207-5p
BRIP1	83990	0.685288	0.157245	-0.119195	-0.322633	BRCA1 interacting protein C-terminal helicase 1	hsa-miR-134; hsa-miR-371-5p
BTG2	7832	0.399073	0.173756	-0.26602	-0.307221	BTG family, member 2	hsa-miR-1207-5p; hsa-miR-29a; hsa-miR-29b
C10orf119	79892	0.410052	0.061499	-0.0390005	-0.249144	chromosome 10 open reading frame 119	hsa-miR-29a; hsa-miR-29b
C14orf145	145508	0.645041	0.0530256	-0.253739	-0.654869	chromosome 14 open reading frame 145	hsa-miR-134; hsa-miR-22
C15orf42	90381	0.678579	0.227473	-0.349994	-0.938137	chromosome 15 open reading frame 42	hsa-miR-1207-5p; hsa-miR-29a; hsa-miR-29b
C1orf135	79000	0.745921	0.162609	-0.227627	-0.807378	chromosome 1 open reading frame 135	hsa-miR-29a; hsa-miR-29b
C1orf96	126731	0.445883	0.08131	-0.0507387	-0.209781	chromosome 1 open reading frame 96	hsa-miR-29a; hsa-miR-29b
C20orf27	54976	0.623835	-0.0352968	-0.0851644	-0.508481	chromosome 20 open reading frame 27	hsa-miR-1207-5p; hsa-miR-663
C21orf45	54069	0.564107	0.214393	-0.0989914	-0.45018	chromosome 21 open reading frame 45	hsa-miR-663
C21orf58	54058	0.528936	0.0621872	-0.0826737	-0.671793	chromosome 21 open reading frame 58	hsa-miR-1207-5p
C6orf167	253714	0.491132	-0.0360133	-0.115742	-0.640669	chromosome 6 open reading frame 167	hsa-miR-1207-5p
C6orf192	116843	0.8133	0.100208	-0.0065883	-0.67562	chromosome 6 open reading frame 192	hsa-miR-1207-5p; hsa-miR-22
CBX2	84733	0.457793	0.302389	-0.257302	-0.451825	chromobox homolog 2 (Pc class homolog, Drosophila)	hsa-miR-1207-5p; hsa-miR-29a; hsa-miR-29b
CCDC15	80071	0.355921	0.13664	-0.0310189	-0.429206	coiled-coil domain containing 15	hsa-miR-371-5p
CCDC34	91057	0.669677	0.140275	-0.230517	-0.529951	coiled-coil domain containing 34	hsa-miR-134
CCDC99	54908	0.591878	0.0617069	-0.134144	-0.792271	coiled-coil domain containing 99	hsa-miR-29a; hsa-miR-29b; hsa-miR-371-5p
CCNF	899	0.88042	0.200343	-0.219912	-0.759545	cyclin F	hsa-miR-22; hsa-miR-29a; hsa-miR-29b
CDC25B	994	0.617028	0.073823	-0.212176	-0.913276	cell division cycle 25B	hsa-miR-22
CDC45L	8318	0.968287	0.280812	-0.26475	-1.36495	CDC45 cell division cycle 45-like (S. cerevisiae)	hsa-miR-371-5p
CDCA4	55038	0.73562	0.210228	-0.302091	-0.694299	cell division cycle associated 4	hsa-miR-29a; hsa-miR-29b; hsa-miR-663
CDCA7L	55536	0.880672	0.123663	-0.320495	-0.781642	cell division cycle associated 7-like	hsa-miR-371-5p
CDCA8	55143	0.666331	0.176901	-0.241277	-0.91354	cell division cycle associated 8	hsa-miR-1207-5p; hsa-miR-371-5p
CDK2	1017	0.303036	0.0494026	-0.111886	-0.515265	cyclin-dependent kinase 2	hsa-miR-29a; hsa-miR-29b
CDKN2C	1031	0.893142	0.278303	-0.165859	-1.22403	cyclin-dependent kinase inhibitor 2C (p18, inhibits CDK4)	hsa-miR-22
CENPA	1058	0.924499	0.160153	-0.321356	-1.45554	centromere protein A, 17kDa	hsa-miR-371-5p
CENPH	64946	0.720552	0.0373335	-0.0737817	-1.06363	centromere protein H	hsa-miR-371-5p
CENTD1	116984	-0.648925	-0.434369	0.545335	0.563629	centaurin, delta 1	hsa-miR-17; hsa-miR-20a; hsa-miR-20b
CEP152	22995	0.689222	0.0333811	-0.156718	-0.686343	centrosomal protein 152kDa	hsa-miR-1207-5p
CEP55	55165	0.848938	0.0738821	-0.365478	-1.56098	centrosomal protein 55kDa	hsa-miR-371-5p
CEP72	55722	0.467373	0.0302057	-0.203762	-0.502506	centrosomal protein 72kDa	hsa-miR-371-5p
CHAF1B	8208	0.725382	0.0729383	-0.256518	-0.767544	chromatin assembly factor 1, subunit B (p60)	hsa-miR-371-5p
CHEK2	11200	0.840485	0.205119	-0.297164	-0.748709	CHK2 checkpoint homolog (S. pombe)	hsa-miR-134
CHTF18	63922	0.754007	0.188217	-0.228426	-0.589028	CTF18, chromosome transmission fidelity factor 18 homolog (S. cerevisiae)	hsa-miR-134
CIT	11113	0.844915	0.0355463	-0.0256888	-1.17802	citron (rho-interacting, serine/threonine kinase 21)	hsa-miR-1207-5p; hsa-miR-371-5p
CKAP2	26586	0.404373	-0.0369759	-0.074309	-0.559597	cytoskeleton associated protein 2	hsa-miR-1207-5p
CKS1B	1163	0.710819	0.122466	-0.0274566	-0.53557	CDC28 protein kinase regulatory subunit 1B	hsa-miR-371-5p
CKS2	1164	0.48924	0.161711	-0.142598	-0.729854	CDC28 protein kinase regulatory subunit 2	hsa-miR-371-5p
CLDN15	24146	0.46965	0.00949319	0.0349038	-0.484389	claudin 15	hsa-miR-663
CLDN5	7122	0.259377	0.0716505	-0.156377	-0.516358	claudin 5 (transmembrane protein deleted in velocardiofacial syndrome)	hsa-miR-1207-5p
CLSPN	63967	0.741745	0.216262	-0.294814	-1.22966	claspin homolog (Xenopus laevis)	hsa-miR-371-5p
COQ3	51805	0.370897	-0.00136693	-0.0673196	-0.509247	coenzyme Q3 homolog, methyltransferase (S. cerevisiae)	hsa-miR-371-5p
CP110	9738	0.49369	0.108823	-0.195503	-0.469781	CP110 protein	hsa-miR-1207-5p; hsa-miR-371-5p
CPEB3	22849	-0.555297	-0.27355	0.245732	0.229535	cytoplasmic polyadenylation element binding protein 3	hsa-miR-17; hsa-miR-20a; hsa-miR-20b
CYB561D1	284613	-0.331813	-0.107649	0.191409	0.507619	cytochrome b-561 domain containing 1	hsa-miR-20a; hsa-miR-20b
CYP2U1	113612	-0.707499	-0.203106	0.353272	0.307411	cytochrome P450, family 2, subfamily U, polypeptide 1	hsa-miR-17; hsa-miR-20a; hsa-miR-20b
DAPK2	23604	-0.50899	0.104885	-0.180868	0.610072	death-associated protein kinase 2	hsa-miR-17
DBF4	10926	0.503954	0.036329	-0.142383	-0.501127	DBF4 homolog (S. cerevisiae)	hsa-miR-29a; hsa-miR-29b
DBF4B	80174	0.590112	0.103592	-0.177461	-0.405045	DBF4 homolog B (S. cerevisiae)	hsa-miR-1207-5p
DDX11	1663	0.592716	0.12625	-0.193792	-0.479482	DEAD/H (Asp-Glu-Ala-Asp/His) box polypeptide 11 (CHL1-like helicase homolog, S. cerevisiae)	hsa-miR-1207-5p
DEPDC1	55635	0.743671	0.0792595	-0.223607	-1.09608	DEP domain containing 1	hsa-miR-1207-5p
DFFB	1677	0.545181	0.0347748	-0.0417337	-0.505949	DNA fragmentation factor, 40kDa, beta polypeptide (caspase-activated DNase)	hsa-miR-22; hsa-miR-371-5p
DHRS2	10202	0.176357	0.561169	-0.243409	-0.499026	dehydrogenase/reductase (SDR family) member 2	hsa-miR-29a; hsa-miR-29b
DMBX1	127343					diencephalon/mesencephalon homeobox 1	hsa-miR-1181; hsa-miR-1207-5p
DNMT3B	1789	0.315057	0.0189978	-0.0304432	-0.338446	DNA (cytosine-5-)-methyltransferase 3 beta	hsa-miR-29a; hsa-miR-29b
DPF1	8193	0.388285	0.138364	-0.115796	-0.314608	D4, zinc and double PHD fingers family 1	hsa-miR-663
DSC2	1824	0.361811	0.229058	-0.330301	-0.236062	desmocollin 2	hsa-miR-29a; hsa-miR-29b
DTL	51514	1.0401	0.51967	-0.11704	-0.830517	denticleless homolog (Drosophila)	hsa-miR-1207-5p
E2F1	1869	0.501107	0.279648	-0.214557	-0.662777	E2F transcription factor 1	hsa-miR-22
E2F2	1870	0.746549	0.226836	-0.112985	-0.575707	E2F transcription factor 2	hsa-miR-22; hsa-miR-371-5p
E2F7	144455	0.789101	0.130406	-0.145465	-0.786318	E2F transcription factor 7	hsa-miR-29a; hsa-miR-29b
EFNB2	1948	0.64598	0.0352284	-0.0394526	-0.542003	ephrin-B2	hsa-miR-371-5p
EVC	2121	0.330886	0.103364	-0.104051	-0.337874	Ellis van Creveld syndrome	hsa-miR-1207-5p; hsa-miR-663
EZH2	2146	0.650802	0.0966854	-0.122433	-0.816491	enhancer of zeste homolog 2 (Drosophila)	hsa-miR-1207-5p; hsa-miR-22
FAM101B	359845	0.48804	0.0432336	-0.0150468	-0.607007	family with sequence similarity 101, member B	hsa-miR-29a; hsa-miR-29b; hsa-miR-371-5p
FAM102B	284611	0.525429	0.055397	0.0154804	-0.329269	family with sequence similarity 102, member B	hsa-miR-29a; hsa-miR-29b; hsa-miR-371-5p
FAM29A	54801	0.52756	0.0381355	-0.181226	-0.423531	family with sequence similarity 29, member A	hsa-miR-1207-5p; hsa-miR-22; hsa-miR-371-5p
FAM64A	54478	0.871641	0.323929	-0.352525	-1.31316	family with sequence similarity 64, member A	hsa-miR-1207-5p
FAM81A	145773	0.576412	0.152478	-0.177045	-0.461298	family with sequence similarity 81, member A	hsa-miR-663
FANCE	2178	0.224949	0.0969454	-0.161863	-0.539461	Fanconi anemia, complementation group E	hsa-miR-29a; hsa-miR-29b
FBXO5	26271	0.684083	0.13494	-0.326513	-0.930066	F-box protein 5	hsa-miR-1207-5p
FGD4	121512	-0.673513	-0.286457	0.158194	0.618253	FYVE, RhoGEF and PH domain containing 4	hsa-miR-17; hsa-miR-20a; hsa-miR-20b
FKBP5	2289	-0.747604	-0.22888	0.412382	0.305483	FK506 binding protein 5	hsa-miR-17; hsa-miR-20a; hsa-miR-20b
FLJ35776	649446	-0.596128	-0.23661	0.157988	0.453043	hypothetical protein LOC649446	hsa-miR-17; hsa-miR-20a; hsa-miR-20b
FOXC1	2296	-0.695029	-0.177184	0.0489566	0.528772	forkhead box C1	hsa-miR-17; hsa-miR-20a; hsa-miR-20b
FOXM1	2305	0.90311	0.0433286	-0.0747465	-1.26532	forkhead box M1	hsa-miR-1207-5p; hsa-miR-134
FUS	2521	0.311364	0.0485353	-0.0342757	-0.307107	fusion (involved in t(12	hsa-miR-1207-5p
GBP3	2635	-0.334544	0.223175	-0.115878	0.724765	guanylate binding protein 3	hsa-miR-17; hsa-miR-20a; hsa-miR-20b
GPR137B	7107	-0.371797	0.179024	-0.0331818	0.500422	G protein-coupled receptor 137B	hsa-miR-17; hsa-miR-20a; hsa-miR-20b
GPSM2	29899	1.14219	0.0651999	-0.137949	-1.18753	G-protein signalling modulator 2 (AGS3-like, C. elegans)	hsa-miR-22
GREB1	9687	-0.546858	-0.235091	0.293543	0.337202	GREB1 protein	hsa-miR-17; hsa-miR-20a; hsa-miR-20b
GSG2	83903	0.805182	0.21973	-0.190325	-0.797481	germ cell associated 2 (haspin)	hsa-miR-29b
GTSE1	51512	0.884621	0.0763362	-0.0901845	-1.15341	G-2 and S-phase expressed 1	hsa-miR-134
HAUS5	23354	0.598071	0.14961	-0.211737	-0.548052	KIAA0841	hsa-miR-22
HBP1	26959	-0.796435	-0.162789	0.0154893	0.262573	HMG-box transcription factor 1	hsa-miR-17; hsa-miR-20a; hsa-miR-20b
HELLS	3070	0.690144	0.205956	-0.157374	-0.593561	helicase, lymphoid-specific	hsa-miR-371-5p
HLA-E	3133	-0.489706	0.0173022	-0.0312605	0.497901	major histocompatibility complex, class I, E	hsa-miR-17; hsa-miR-20a; hsa-miR-20b
HLF	3131	0.530551	-0.0642672	-0.0431054	-0.505694	hepatic leukemia factor	hsa-miR-1207-5p
HMGB1	3146	0.494241	0.0780157	-0.131855	-0.420432	high-mobility group box 1	hsa-miR-29a; hsa-miR-29b
IL8	3576	-0.589412	-0.000273387	-0.0266968	0.997079	interleukin 8	hsa-miR-17; hsa-miR-20a; hsa-miR-20b
INCENP	3619	0.51619	0.0608155	-0.31053	-0.778817	inner centromere protein antigens 135/155kDa	hsa-miR-1207-5p; hsa-miR-22
IQGAP1	8826	-3.79396	0.0369027	0.113128	0.191502	IQ motif containing GTPase activating protein 1	hsa-miR-17; hsa-miR-20a; hsa-miR-20b
IQGAP3	128239	0.815073	0.0170774	-0.0410754	-1.65627	IQ motif containing GTPase activating protein 3	hsa-miR-1207-5p; hsa-miR-134; hsa-miR-22
ITGA2	3673	-0.266258	-0.0523745	0.0408239	0.439075	integrin, alpha 2 (CD49B, alpha 2 subunit of VLA-2 receptor)	hsa-miR-17; hsa-miR-20a; hsa-miR-20b
KDM2B	84678	0.321169	-0.0379728	0.0229616	-0.478801	F-box and leucine-rich repeat protein 10	hsa-miR-371-5p
KIAA0101	9768	0.819299	0.204536	-0.103966	-1.09034	KIAA0101	hsa-miR-371-5p
KIAA0513	9764	-0.542186	0.0385249	-0.00831445	0.180619	KIAA0513	hsa-miR-17; hsa-miR-20a; hsa-miR-20b
KIF11	3832	0.950263	0.254364	-0.216712	-1.12123	kinesin family member 11	hsa-miR-371-5p
KIF14	9928	0.916998	0.0380465	-0.276272	-1.27906	kinesin family member 14	hsa-miR-371-5p
KIF18A	81930	0.962193	0.0545705	-0.0514517	-1.13098	kinesin family member 18A	hsa-miR-22
KIF1B	23095	0.357591	0.0264247	0.0546748	-0.531123	kinesin family member 1B	hsa-miR-134; hsa-miR-371-5p
KLK6	5653	-0.860367	-0.75496	0.773577	0.788774	kallikrein 6 (neurosin, zyme)	hsa-miR-17; hsa-miR-20a; hsa-miR-20b
KRT10	3858	-1.50385	0.0615298	5.49952e-05	0.932056	keratin 10 (epidermolytic hyperkeratosis	hsa-miR-17; hsa-miR-20a; hsa-miR-20b
LEPROT	54741	-0.430115	-0.09985	0.0497561	0.265625	leptin receptor overlapping transcript	hsa-miR-17; hsa-miR-20a; hsa-miR-20b
LFNG	3955	0.422153	0.143818	-0.137973	-0.414144	lunatic fringe homolog (Drosophila)	hsa-miR-1207-5p
LHFPL2	10184	-0.441827	0.0890118	-0.0928284	0.517801	lipoma HMGIC fusion partner-like 2	hsa-miR-17; hsa-miR-20a; hsa-miR-20b
LIFR	3977	-1.09641	-0.748588	0.927501	1.26067	leukemia inhibitory factor receptor	hsa-miR-17; hsa-miR-20a; hsa-miR-20b
LIN7A	8825	0.604858	0.160719	-0.183491	-0.00666809	lin-7 homolog A (C. elegans)	hsa-miR-134
LIN9	286826	0.711486	0.0589097	-0.211005	-0.700182	lin-9 homolog (C. elegans)	hsa-miR-371-5p
LMO2	4005	-0.526857	-0.0971959	-0.025081	0.61966	LIM domain only 2 (rhombotin-like 1)	hsa-miR-17; hsa-miR-20a; hsa-miR-20b
LRIG1	26018	-0.472361	-0.378688	0.784449	0.415288	leucine-rich repeats and immunoglobulin-like domains 1	hsa-miR-17; hsa-miR-20a; hsa-miR-20b
LRRK1	79705	-0.471338	-0.404814	0.389022	0.668223	leucine-rich repeat kinase 1	hsa-miR-17; hsa-miR-20a; hsa-miR-20b
LXN	56925	-1.13183	0.58454	-0.365293	1.14192	latexin	hsa-miR-17; hsa-miR-20a; hsa-miR-20b
MAP3K14	9020	-0.569435	0.209595	-0.24594	0.391925	mitogen-activated protein kinase kinase kinase 14	hsa-miR-17; hsa-miR-20a; hsa-miR-20b
MATN3	4148	-0.161626	0.0320485	-0.0321697	0.460363	matrilin 3	hsa-miR-17; hsa-miR-20a; hsa-miR-20b
MCM4	4173	0.533149	0.208319	-0.188694	-0.497168	MCM4 minichromosome maintenance deficient 4 (S. cerevisiae)	hsa-miR-1207-5p
MCM5	4174	0.523273	0.0992225	-0.362589	-0.696596	MCM5 minichromosome maintenance deficient 5, cell division cycle 46 (S. cerevisiae)	hsa-miR-1207-5p
MCM8	84515	0.285339	0.0202014	-0.0725549	-0.447926	MCM8 minichromosome maintenance deficient 8 (S. cerevisiae)	hsa-miR-371-5p
MDC1	9656	0.731647	0.052783	-0.14686	-1.02698	mediator of DNA damage checkpoint 1	hsa-miR-22
MKI67	4288	0.643051	0.15713	-0.239171	-1.2908	antigen identified by monoclonal antibody Ki-67	hsa-miR-1207-5p
MKLN1	4289	-0.39008	-0.449198	0.302925	0.432236	muskelin 1, intracellular mediator containing kelch motifs	hsa-miR-17; hsa-miR-20a; hsa-miR-20b
MMP16	4325	0.848345	-0.138513	0.16789	-0.27678	matrix metallopeptidase 16 (membrane-inserted)	hsa-miR-134
MPHOSPH1	9585	1.06904	0.308912	-0.196211	-0.954014	M-phase phosphoprotein 1	hsa-miR-22
MTBP	27085	0.66457	0.0938845	0.0164474	-0.369227	Mdm2, transformed 3T3 cell double minute 2, p53 binding protein (mouse) binding protein, 104kDa	hsa-miR-371-5p
MXD3	83463	0.590697	0.21313	-0.180492	-0.80562	MAX dimerization protein 3	hsa-miR-1207-5p
MYB	4602	0.795458	-0.197565	0.449632	-0.475681	v-myb myeloblastosis viral oncogene homolog (avian)	hsa-miR-134; hsa-miR-371-5p
MYBL2	4605	0.475059	0.0834055	-0.26089	-0.949479	v-myb myeloblastosis viral oncogene homolog (avian)-like 2	hsa-miR-29a; hsa-miR-29b
MYNN	55892	0.241164	0.125423	-0.381013	-0.139685	myoneurin	hsa-miR-371-5p
MYO1D	4642	-0.428547	-0.131133	0.0297604	0.479355	myosin ID	hsa-miR-17; hsa-miR-20a; hsa-miR-20b
MYO5B	4645	-0.561852	-0.115714	0.0197849	0.423271	myosin VB	hsa-miR-17; hsa-miR-20a; hsa-miR-20b
NASP	4678	0.259902	0.133931	-0.241123	-0.544203	nuclear autoantigenic sperm protein (histone-binding)	hsa-miR-29a; hsa-miR-29b
NAV3	89795	0.723346	0.0789283	-0.0557659	-0.250766	neuron navigator 3	hsa-miR-1207-5p; hsa-miR-29a; hsa-miR-29b; hsa-miR-371-5p
NBL1	4681	-2.09296	-0.417437	0.670327	1.69047	neuroblastoma, suppression of tumorigenicity 1	hsa-miR-17; hsa-miR-20a; hsa-miR-20b
NBR1	4077	-0.332136	0.0771004	0.048234	0.283117	neighbor of BRCA1 gene 1	hsa-miR-17; hsa-miR-20a; hsa-miR-20b
NEIL3	55247	0.88395	0.0648581	-0.30666	-1.20798	nei endonuclease VIII-like 3 (E. coli)	hsa-miR-371-5p
NRM	11270	0.728629	0.210306	-0.23801	-0.450614	nurim (nuclear envelope membrane protein)	hsa-miR-1207-5p; hsa-miR-371-5p
NUP54	53371	0.333972	0.121058	-0.0761296	-0.317213	nucleoporin 54kDa	hsa-miR-371-5p
NUSAP1	51203	0.610861	0.217994	-0.354808	-1.24812	nucleolar and spindle associated protein 1	hsa-miR-22
OAS3	4940	0.630731	0.198011	-0.143903	-0.661504	2-5-oligoadenylate synthetase 3, 100kDa	hsa-miR-1207-5p
OPHN1	4983	-0.334366	-0.106727	0.353982	0.253588	oligophrenin 1	hsa-miR-17; hsa-miR-20a; hsa-miR-20b
OSBPL3	26031	0.52353	0.104347	-0.21731	-0.394572	oxysterol binding protein-like 3	hsa-miR-29a; hsa-miR-29b
PACSIN1	29993	-0.497118	-0.233583	0.275404	0.320574	protein kinase C and casein kinase substrate in neurons 1	hsa-miR-20a; hsa-miR-20b
PAEP	5047	-0.996858	-0.59982	0.597827	0.975101	progestagen-associated endometrial protein (placental protein 14, pregnancy-associated endometrial alpha-2-globulin, alpha uterine protein)	hsa-miR-17; hsa-miR-20a; hsa-miR-20b
PCNA	5111	0.648051	0.231004	-0.145326	-0.343252	proliferating cell nuclear antigen	hsa-miR-371-5p
PDK3	5165	0.300006	0.0531343	-0.103134	-0.487189	pyruvate dehydrogenase kinase, isozyme 3	hsa-miR-1207-5p
PDSS1	23590	0.615812	0.0925827	-0.174068	-0.512236	prenyl (decaprenyl) diphosphate synthase, subunit 1	hsa-miR-22
PFAS	5198	0.532291	-0.0243619	-0.00554434	-0.370405	phosphoribosylformylglycinamidine synthase (FGAR amidotransferase)	hsa-miR-663
PHF19	26147	0.664515	0.121183	-0.205043	-0.622125	PHD finger protein 19	hsa-miR-1207-5p
PHTF2	57157	0.553579	0.198757	-0.104952	-0.259222	putative homeodomain transcription factor 2	hsa-miR-371-5p
PIGW	284098	0.30715	-0.0170991	-0.0979045	-0.397396	phosphatidylinositol glycan, class W	hsa-miR-371-5p
PKMYT1	9088	0.604835	0.215521	-0.434142	-1.14827	protein kinase, membrane associated tyrosine/threonine 1	hsa-miR-1207-5p
PKNOX2	63876	0.585673	0.167689	-0.0654052	-0.398467	PBX/knotted 1 homeobox 2	hsa-miR-29a; hsa-miR-29b; hsa-miR-371-5p
PKP4	8502	0.480145	0.156707	-0.215006	-0.434672	plakophilin 4	hsa-miR-371-5p
PLAC1	10761	-0.515833	-0.523683	0.914092	0.795339	placenta-specific 1	hsa-miR-17; hsa-miR-20a; hsa-miR-20b
PLCH1	23007	0.795398	0.0796874	-0.101485	-0.39128	phospholipase C, eta 1	hsa-miR-134
PLEKHB2	55041	-0.361409	-0.0449861	0.0987237	0.267585	pleckstrin homology domain containing, family B (evectins) member 2	hsa-miR-17
PODXL	5420	0.595071	0.113283	0.0323426	-0.277085	podocalyxin-like	hsa-miR-1207-5p
POLQ	10721	0.899499	0.138337	-0.315479	-1.25366	polymerase (DNA directed), theta	hsa-miR-134; hsa-miR-371-5p
POLR3G	10622	0.473338	0.359049	-0.385206	-0.464126	polymerase (RNA) III (DNA directed) polypeptide G (32kD)	hsa-miR-371-5p
PPARA	5465	-0.538835	-0.325922	0.320117	0.513528	peroxisome proliferative activated receptor, alpha	hsa-miR-17; hsa-miR-20a; hsa-miR-20b
PPIH	10465	0.510496	0.0763709	-0.129116	-0.486241	peptidylprolyl isomerase H (cyclophilin H)	hsa-miR-1207-5p
PPP1R14C	81706	0.336275	0.298297	-0.477952	-0.216354	protein phosphatase 1, regulatory (inhibitor) subunit 14C	hsa-miR-542-5p
PRPF38A	84950	0.357496	0.0691309	-0.0451759	-0.24681	PRP38 pre-mRNA processing factor 38 (yeast) domain containing A	hsa-miR-22
PRR11	55771	0.857861	0.0435111	-0.0563033	-1.21955	proline rich 11	hsa-miR-371-5p
PRR3	80742	0.545561	0.0342143	-0.138107	-0.626828	proline rich 3	hsa-miR-1207-5p; hsa-miR-371-5p
PSMC3IP	29893	0.465027	0.181508	-0.268214	-0.713335	PSMC3 interacting protein	hsa-miR-1207-5p
PSRC1	84722	0.65585	0.153901	-0.310001	-0.898147	proline/serine-rich coiled-coil 1	hsa-miR-1207-5p
PTPN21	11099	-1.25155	-0.143832	0.0135393	0.243227	protein tyrosine phosphatase, non-receptor type 21	hsa-miR-17; hsa-miR-20a; hsa-miR-20b
RAB11FIP1	80223	-0.51792	-0.297155	0.231417	0.492402	RAB11 family interacting protein 1 (class I)	hsa-miR-17; hsa-miR-20a; hsa-miR-20b
RAD18	56852	0.519708	0.0166089	-0.0341959	-0.482899	RAD18 homolog (S. cerevisiae)	hsa-miR-134
RAD51	5888	0.630893	0.173899	-0.448855	-1.02134	RAD51 homolog (RecA homolog, E. coli) (S. cerevisiae)	hsa-miR-134
RAPH1	65059	-0.293989	-0.291924	0.366223	0.295558	Ras association (RalGDS/AF-6) and pleckstrin homology domains 1	hsa-miR-17; hsa-miR-20a; hsa-miR-20b
RASD1	51655	-1.09811	-0.0208476	0.109631	0.802958	RAS, dexamethasone-induced 1	hsa-miR-17; hsa-miR-20a; hsa-miR-20b
RASL11A	387496	0.478868	0.233432	-0.156267	-0.147357	RAS-like, family 11, member A	hsa-miR-22
RBL1	5933	0.699566	0.0362215	-0.298856	-0.847074	retinoblastoma-like 1 (p107)	hsa-miR-371-5p
RFC2	5982	0.404878	0.176503	-0.290258	-0.28586	replication factor C (activator 1) 2, 40kDa	hsa-miR-371-5p
RFWD3	55159	0.500307	0.0881615	0.00260353	-0.137667	ring finger and WD repeat domain 3	hsa-miR-371-5p
RGMB	285704	-0.547936	-0.601058	0.636553	0.553365	RGM domain family, member B	hsa-miR-17; hsa-miR-20a; hsa-miR-20b
RGS2	5997	0.301932	0.223248	-0.227597	-0.367716	regulator of G-protein signalling 2, 24kDa	hsa-miR-22
RGS3	5998	0.695293	0.230506	-0.422357	-1.18249	regulator of G-protein signalling 3	hsa-miR-1207-5p
RNASEL	6041	-0.38836	0.0660102	0.0436306	0.307842	ribonuclease L (2,5-oligoisoadenylate synthetase-dependent)	hsa-miR-17; hsa-miR-20a; hsa-miR-20b
RNF138	51444	0.475663	-0.0339441	-0.0436541	-0.44054	ring finger protein 138	hsa-miR-29a; hsa-miR-29b; hsa-miR-371-5p
RPS6KA1	6195	-0.368181	-0.168738	0.188678	0.435155	ribosomal protein S6 kinase, 90kDa, polypeptide 1	hsa-miR-17; hsa-miR-20a; hsa-miR-20b
RTTN	25914	0.497457	0.0508919	-0.223772	-0.58226	rotatin	hsa-miR-22
SAMD13	148418	0.547487	0.253489	-0.181625	-0.558346	sterile alpha motif domain containing 13	hsa-miR-29a; hsa-miR-29b
SC4MOL	6307	-0.364206	-0.0932064	0.117753	0.517164	sterol-C4-methyl oxidase-like	hsa-miR-17; hsa-miR-20a; hsa-miR-20b
SCARA3	51435	0.29404	0.222199	-0.213423	-0.38395	scavenger receptor class A, member 3	hsa-miR-22
SCML2	10389	0.413599	0.0277373	-0.131059	-0.498411	sex comb on midleg-like 2 (Drosophila)	hsa-miR-29a; hsa-miR-29b
SERPINB8	5271	-0.72787	-0.175958	0.0995083	0.758747	serpin peptidase inhibitor, clade B (ovalbumin), member 8	hsa-miR-17; hsa-miR-20a; hsa-miR-20b
SESN1	27244	0.576947	0.117329	-0.17682	-0.481013	sestrin 1	hsa-miR-22; hsa-miR-29a; hsa-miR-29b
SFRS7	6432	0.66747	0.190307	-0.0532986	-0.205991	splicing factor, arginine/serine-rich 7, 35kDa	hsa-miR-371-5p
SH3GLB1	51100	-0.370241	-0.143659	0.150627	0.41417	SH3-domain GRB2-like endophilin B1	hsa-miR-17; hsa-miR-20a; hsa-miR-20b
SIP1	8487	0.45079	0.193908	-0.25893	-0.334872	survival of motor neuron protein interacting protein 1	hsa-miR-29a; hsa-miR-29b
SKA1	220134	0.907439	0.11944	-0.231889	-1.27216	chromosome 18 open reading frame 24	hsa-miR-371-5p
SKA3	221150	1.06693	0.216912	-0.33424	-1.33271	chromosome 13 open reading frame 3	hsa-miR-1207-5p
SLC16A10	117247	0.623324	-0.149113	0.057511	-0.759977	solute carrier family 16 (monocarboxylic acid transporters), member 10	hsa-miR-134
SLC16A14	151473	0.645455	0.0457007	-0.115633	-0.498616	solute carrier family 16 (monocarboxylic acid transporters), member 14	hsa-miR-22; hsa-miR-29a; hsa-miR-29b
SLC25A19	60386	0.639754	0.24854	-0.102768	-0.716151	solute carrier family 25 (mitochondrial deoxynucleotide carrier), member 19	hsa-miR-1207-5p
SLC2A4	6517	-0.425742	-0.172549	0.294305	0.305918	solute carrier family 2 (facilitated glucose transporter), member 4	hsa-miR-17; hsa-miR-20a; hsa-miR-20b
SLC31A2	1318	-0.638638	-0.184433	0.23207	0.395073	solute carrier family 31 (copper transporters), member 2	hsa-miR-17; hsa-miR-20a; hsa-miR-20b
SLC41A1	254428	-0.645306	-0.324296	0.355564	0.222251	solute carrier family 41, member 1	hsa-miR-17; hsa-miR-20a; hsa-miR-20b
SLC7A2	6542	0.404567	0.22179	-0.205703	-0.532495	solute carrier family 7 (cationic amino acid transporter, y+ system), member 2	hsa-miR-1207-5p; hsa-miR-22
SLITRK3	22865	1.6597	0.240108	-0.275489	-1.05809	SLIT and NTRK-like family, member 4	hsa-miR-134
SP4	6671	0.468602	0.122156	-0.152956	-0.241956	Sp4 transcription factor	hsa-miR-371-5p
SPATA5	166378	0.40776	0.00261561	-0.0411784	-0.462614	spermatogenesis associated 5	hsa-miR-371-5p
SPECC1	92521	-0.392264	-0.125958	0.137063	0.388755	spectrin domain with coiled-coils 1	hsa-miR-17; hsa-miR-20a; hsa-miR-20b
SSX2	6757	0.590146	0.108078	-0.156116	-0.522617	synovial sarcoma, X breakpoint 2	hsa-miR-134
SSX4	6759	0.515583	0.0335925	-0.179154	-0.576481	synovial sarcoma, X breakpoint 4	hsa-miR-134
ST7	7982	0.605287	0.0645145	-0.139495	-0.340867	suppression of tumorigenicity 7	hsa-miR-1207-5p; hsa-miR-134
STK17B	9262	-1.16114	-0.842907	0.934443	0.863692	serine/threonine kinase 17b (apoptosis-inducing)	hsa-miR-17; hsa-miR-20a; hsa-miR-20b
STMN1	3925	0.643086	-0.000108401	0.0656722	-0.799773	stathmin 1/oncoprotein 18	hsa-miR-1207-5p
TACC3	10460	0.686468	0.217593	-0.137015	-0.582931	transforming, acidic coiled-coil containing protein 3	hsa-miR-663
TANC1	85461	0.318192	0.301103	-0.347445	-0.167201	tetratricopeptide repeat, ankyrin repeat and coiled-coil containing 1	hsa-miR-134; hsa-miR-371-5p
TBC1D2	55357	-0.373945	-0.0430895	-0.0144555	0.225644	TBC1 domain family, member 2	hsa-miR-17; hsa-miR-20a; hsa-miR-20b
TBC1D8	11138	-0.408501	-0.252221	0.346262	0.500181	TBC1 domain family, member 8 (with GRAM domain)	hsa-miR-17; hsa-miR-20a; hsa-miR-20b
TCF19	6941	0.848404	0.358365	-0.21856	-0.922173	transcription factor 19 (SC1)	hsa-miR-1207-5p
TCOF1	6949	0.435423	0.115429	-0.342944	-0.728817	Treacher Collins-Franceschetti syndrome 1	hsa-miR-371-5p
TERT	7015	0.62888	0.112806	-0.342436	-0.512541	telomerase reverse transcriptase	hsa-miR-1207-5p
TFAP4	7023	0.499854	0.17777	-0.146217	-0.427051	transcription factor AP-4 (activating enhancer binding protein 4)	hsa-miR-1207-5p
TGFBR2	7048	-0.537733	-0.212698	0.214823	0.575962	transforming growth factor, beta receptor II (70/80kDa)	hsa-miR-17; hsa-miR-20a; hsa-miR-20b
TGM3	7053	0.509296	0.290011	-0.451737	-0.52767	transglutaminase 3 (E polypeptide, protein-glutamine-gamma-glutamyltransferase)	hsa-miR-663
TIPARP	25976	-0.44101	-0.287751	0.408266	0.725373	TCDD-inducible poly(ADP-ribose) polymerase	hsa-miR-17; hsa-miR-20a; hsa-miR-20b
TK1	7083	0.553249	0.16667	-0.259532	-0.864086	thymidine kinase 1, soluble	hsa-miR-1207-5p
TMEM100	55273	-1.04082	-0.873876	1.34059	1.044	transmembrane protein 100	hsa-miR-17; hsa-miR-20a; hsa-miR-20b
TMEM56	148534	-0.447512	-0.232409	0.207531	0.435238	transmembrane protein 56	hsa-miR-17; hsa-miR-20a; hsa-miR-20b
TNFAIP3	7128	-0.93066	0.0606295	-0.0230033	1.0032	tumor necrosis factor, alpha-induced protein 3	hsa-miR-17; hsa-miR-20a; hsa-miR-20b
TP53INP2	58476	-0.407413	-0.0283448	-0.0189648	0.193656	tumor protein p53 inducible nuclear protein 2	hsa-miR-17; hsa-miR-20a; hsa-miR-20b
TPX2	22974	0.678915	0.0641495	-0.141638	-1.19357	TPX2, microtubule-associated, homolog (Xenopus laevis)	hsa-miR-29a; hsa-miR-29b
TRAIP	10293	0.728212	0.149373	-0.264457	-0.84481	TRAF interacting protein	hsa-miR-1207-5p
TRIM59	286827	0.41182	0.0447747	-0.121679	-0.531565	tripartite motif-containing 59	hsa-miR-371-5p
TRIP13	9319	0.559165	0.0769555	-0.254383	-0.870102	thyroid hormone receptor interactor 13	hsa-miR-29a; hsa-miR-29b
TRPV6	55503	-0.76756	-0.807738	0.965838	0.821483	transient receptor potential cation channel, subfamily V, member 6	hsa-miR-17; hsa-miR-20a; hsa-miR-20b
TUB	7275	0.348744	-0.0513802	0.0423222	-0.471367	tubby homolog (mouse)	hsa-miR-1207-5p; hsa-miR-371-5p
UHRF1	29128	0.860759	0.34908	-0.294765	-0.78086	ubiquitin-like, containing PHD and RING finger domains, 1	hsa-miR-371-5p
UNG	7374	0.345521	0.200444	-0.181979	-0.346888	uracil-DNA glycosylase	hsa-miR-22
WDFY2	115825	-0.561784	-0.0875928	0.28879	0.573073	WD repeat and FYVE domain containing 2	hsa-miR-17; hsa-miR-20a; hsa-miR-20b
WDR76	79968	0.746163	0.144603	-0.24191	-0.779351	WD repeat domain 76	hsa-miR-371-5p
WHSC1	7468	0.591515	-0.0238756	-0.000993729	-0.523482	Wolf-Hirschhorn syndrome candidate 1	hsa-miR-1207-5p; hsa-miR-134
WWC2	80014	-0.391911	-0.0891736	0.213281	0.571851	WW, C2 and coiled-coil domain containing 2	hsa-miR-17; hsa-miR-20a; hsa-miR-20b
XRCC3	7517	0.537682	0.177968	-0.262693	-0.582567	X-ray repair complementing defective repair in Chinese hamster cells 3	hsa-miR-1207-5p
ZAK	51776	0.668365	0.10945	-0.12275	-0.686349	sterile alpha motif and leucine zipper containing kinase AZK	hsa-miR-29a; hsa-miR-29b
ZNF367	195828	0.62764	0.329439	-0.31107	-0.638996	zinc finger protein 367	hsa-miR-663
ZNF530	348327	0.583879	0.187695	-0.151034	-0.399524	zinc finger protein 530	hsa-miR-134; hsa-miR-22; hsa-miR-371-5p
