# Supplementary material for: Effects of 1α,25 dihydroxyvitamin D3 and testosterone on miRNA and mRNA expression in LNCaP cells
Source: Mol Cancer. 2011 May 18;10:58. doi: 10.1186/1476-4598-10-58 (PMC3112430; doi:10.1186/1476-4598-10-58)
Supplement: Additional file 9 — Sequence of Primers used for qPCR. [file 1476-4598-10-58-S9.XLSX]

## Sheet: Sheet1
Gene Name	Forward Primer	Reverse Primer
ANXA2	AGC CCT TAT GAC ATG TTG GA	AGC CGA TCA GCA AAA TAC AG
AR	TAC CCT GGC GGC ATG GT	CCC ATT TCG CTT TTG ACA CA
BRCA1	CGC TCA GGA GGC CTT CAC CC	TGT GGT CAC ACT TTG TGG AGA CAG GT
C13orf25 Exon1-2	CTG GGG CCT CCG GTC GTA GTA	TGA CAG GAG GAG TAG CCG CCA
C13orf25 Exon3	TTG CTA AGT GGA AGC CAG AAG	CAT CCA CGT GGC AAA ACA T
C13orf25 Exon3-4	TTT GCT AAG TGG AAG CCA GAA GAG GA	GGC TTG TAG TTA GAC AGG TCT GCC TTT
CACNG4	TCC AGG GAC GTG TCG CCC AT	TGC ACC TGC AGG AAG CTG GC
CCNA2	TGG GCA CTG CTG CTA TGC T	GCA ATA ACT GAT GGC AAA TAC TTG A
CCNB2	CCA CAC CTG AGG ATG TCT CCA T	ATG CCA ACG CAC ATG TAC AGA
CDC20	TCC CCA TTA CAA GGA GCT CAT C	AAC TCA AAA CAG CGC CAT AGC
CXCR4	AAG TGA CGC CGA GGG CCT GA	CCC CTG AGC CCA TTT CCT CGG T
CYP2U1	GTG GAT GAA GCT GAG GCT TA	GCC TGT TAT GGG ATC AAG TG
DGKH	AGT TCA CAG CCT GGA TCT GGG GA	CCG ACT GTG GAG TGC TCC TTC C
E2F1	CAG GAC CTT CGT AGC ATT GCA	GGG CAC AGG AAA ACA TCG AT
EGFR	CCG TTC CCA AAA GGC CCG CT	TGC AGT GCT GTG GGG GTC CT
GADD45G	ACG AGT CAG CCA AAG TCT TG	TGG ATC AGC GTA AAA TGG AT
GAPDH	ATT CCA CCC ATG GCA AAT TC	TGA TGG GAT TTC CAT TGA TGA C
GMNN	CGG GCG AGC GGA GTT AGC AG	TGG CTG CAG CAC CTC GCA AA
HPGD	GCA GTG GCT GCA CCA TGC AC	GCG CTA CCT TGG CGC CCT TA
ITPR1	CTG GCT CTG ATC CTC GTT TA	CCC TAC ACA CAT CGG AGA AC
KCNMB4	CTG CAA GCC ACG GAG GCC AA	ACG CAG GGG TAC TGC GAG GT
PSA	ACC AGA GGA GTT CTT GAC CCC AAA	CCC CAG AAT CAC CCG AGC AG
STK17B	CTG AGT TGG CTG AAA TGG TT	ATT TTA ATG TCC CCG AGA GG
Survivin	CTG TGG GCC CCT TAG CAA T	TAA GCC CGG GAA TCA AAA CA
TMPRSS2	CCC GGA GGT GAA AGC GGG TG	GGT CCA ATA GCT GGT GGT GAC CCT
TRPV6	TCT GCC TAT GGA GCA AGT TC	GAG AGG AGA CTC CCA GA
